# Supplementary material for: Analysis of data from two influenza surveillance hospitals in Zhejiang province, China, for the period 2018–2022
Source: PLoS One. 2024 Feb 28;19(2):e0299488. doi: 10.1371/journal.pone.0299488 (PMC10901301; doi:10.1371/journal.pone.0299488)
Supplement: S1 Table — (XLSX) [file pone.0299488.s001.xlsx]

## Sheet: Report_1_
Hospital	Week	Number of influenza-like cases (age)					Total number of influenza-like cases（ILI）	Total number of outpatient and emergency case visits	ILI（%）
		0～	5～	15～	25～	60～
Huzhou First People's Hospital	201801	592	624	12	21	4	1253	13266	9.45
	201802	609	476	15	30	3	1133	12943	8.75
	201803	852	565	39	54	9	1519	14167	10.72
	201804	709	400	25	28	5	1167	11804	9.89
	201805	657	226	8	38	8	937	10900	8.6
	201806	692	184	16	52	9	953	13195	7.22
	201807	573	122	6	29	10	740	8746	8.46
	201808	448	86	7	32	7	580	8944	6.48
	201809	408	52	3	12	4	479	11030	4.34
	201810	320	83	5	21	3	432	10583	4.08
	201811	287	66	9	15	3	380	10867	3.5
	201812	263	64	7	15	3	352	9956	3.54
	201813	240	59	5	15	4	323	10529	3.07
	201814	298	63	6	8	2	377	8967	4.2
	201815	247	51	8	12	4	322	10309	3.12
	201816	286	66	6	17	2	377	10304	3.66
	201817	250	50	6	6	4	316	10135	3.12
	201818	233	47	6	19	1	306	9179	3.33
	201819	227	63	5	4	5	304	10507	2.89
	201820	219	57	8	15	1	300	9503	3.16
	201821	288	67	3	12	2	372	10191	3.65
	201822	273	80	8	11	1	373	10204	3.66
	201823	265	96	3	8	2	374	11281	3.32
	201824	273	92	8	23	6	402	11074	3.63
	201825	218	79	9	17	3	326	9813	3.32
	201826	282	89	5	25	11	412	10649	3.87
	201827	196	61	8	24	6	295	10056	2.93
	201828	231	47	4	21	3	306	9928	3.08
	201829	228	64	10	16	1	319	9516	3.35
	201830	221	80	4	21	7	333	9114	3.65
	201831	196	48	9	14	3	270	8929	3.02
	201832	222	66	6	8	3	305	9505	3.21
	201833	205	42	1	21	7	276	8908	3.1
	201834	244	48	10	13	3	318	8936	3.56
	201835	248	57	9	11	6	331	9009	3.67
	201836	281	49	4	5	5	344	9366	3.67
	201837	324	70	1	6	6	407	9280	4.39
	201838	318	59	13	5	1	396	9304	4.26
	201839	310	68	3	8	1	390	10412	3.75
	201840	307	62	7	5	1	382	7151	5.34
	201841	281	62	16	2	1	362	10348	3.5
	201842	262	55	2	2	1	322	10285	3.13
	201843	93	275	3	10	1	382	10283	3.71
	201844	293	56	5	7	-	361	14900	2.42
	201845	252	69	6	4	1	332	10344	3.21
	201846	229	59	2	5	3	298	10387	2.87
	201847	328	70	4	4	1	407	10276	3.96
	201848	295	77	5	9	1	387	10885	3.56
	201849	285	95	5	8	2	395	10728	3.68
	201850	397	88	2	9	-	496	10819	4.58
	201851	495	164	3	12	1	675	11910	5.67
	201852	425	183	7	12	-	627	12080	5.19
	201901	385	200	11	28	8	632	11217	5.63
	201902	516	324	13	26	8	887	13785	6.43
	201903	601	352	23	78	14	1068	14143	7.55
	201904	662	256	33	112	13	1076	14988	7.18
	201905	548	185	28	117	25	903	14768	6.11
	201906	480	105	24	95	17	721	7158	10.07
	201907	517	115	16	76	29	753	10851	6.94
	201908	435	125	16	68	8	652	11447	5.7
	201909	459	198	28	61	3	749	12234	6.12
	201910	445	179	10	39	9	682	12269	5.56
	201911	395	142	9	25	5	576	12129	4.75
	201912	363	151	19	56	16	605	12122	4.99
	201913	401	154	28	45	9	637	11922	5.34
	201914	408	168	10	23	2	611	10594	5.77
	201915	443	156	13	32	5	649	12029	5.4
	201916	437	216	6	20	4	683	12292	5.56
	201917	450	186	5	23	5	669	12604	5.31
	201918	350	186	10	13	2	561	9500	5.91
	201919	395	239	13	28	6	681	12653	5.38
	201920	413	201	11	23	4	652	12029	5.42
	201921	382	201	14	22	2	621	12110	5.13
	201922	362	194	6	17	-	579	10811	5.36
	201923	644	304	14	37	11	1010	10464	9.65
	201924	366	165	11	35	3	580	11780	4.92
	201925	304	187	6	18	5	520	10759	4.83
	201926	312	211	13	21	4	561	11205	5.01
	201927	268	121	8	9	8	414	10878	3.81
	201928	213	107	3	11	3	337	10390	3.24
	201929	215	90	3	5	1	314	10158	3.09
	201930	236	91	-	21	12	360	9235	3.9
	201931	253	93	7	15	4	372	8992	4.14
	201932	232	71	6	9	2	320	9126	3.51
	201933	231	76	5	9	6	327	9158	3.57
	201934	180	72	6	16	5	279	9475	2.94
	201935	185	64	3	15	2	269	8591	3.13
	201936	202	74	5	12	1	294	8841	3.33
	201937	287	120	4	8	5	424	9150	4.63
	201938	264	92	9	12	3	380	10774	3.53
	201939	281	101	3	12	4	401	13046	3.07
	201940	311	99	2	3	1	416	9829	4.23
	201941	266	71	6	8	4	355	11495	3.09
	201942	270	81	9	20	7	387	10192	3.8
	201943	325	85	3	9	2	424	10546	4.02
	201944	295	108	5	13	2	423	11139	3.8
	201945	292	90	3	8	2	395	11592	3.41
	201946	264	77	3	15	2	361	10955	3.3
	201947	195	97	7	8	4	311	10706	2.9
	201948	252	114	3	8	-	377	9746	3.87
	201949	256	130	5	5	7	403	10547	3.82
	201950	327	210	7	17	2	563	11167	5.04
	201951	406	321	5	15	2	749	10964	6.83
	201952	520	602	26	40	2	1190	11901	10
	202001	642	773	68	60	10	1553	12632	12.29
	202002	794	840	213	118	14	1979	13407	14.76
	202003	743	664	139	193	17	1756	13132	13.37
	202004	596	548	193	282	35	1654	10949	15.11
	202005	264	198	132	153	26	773	3227	23.95
	202006	72	75	111	132	22	412	2159	19.08
	202007	34	40	75	103	16	268	1882	14.24
	202008	33	50	43	85	16	227	2719	8.35
	202009	42	39	39	91	21	232	3201	7.25
	202010	48	39	12	32	18	149	3996	3.73
	202011	43	47	13	12	3	118	4193	2.81
	202012	50	36	7	26	11	130	4460	2.91
	202013	45	32	6	20	5	108	4841	2.23
	202014	44	32	8	26	7	117	4505	2.6
	202015	27	36	8	27	11	109	5031	2.17
	202016	45	57	15	42	10	169	5808	2.91
	202017	72	26	34	24	13	169	5698	2.97
	202018	69	30	9	37	11	156	6281	2.48
	202019	69	29	33	57	18	206	6038	3.41
	202020	41	39	43	27	8	158	6748	2.34
	202021	18	21	92	56	18	205	7342	2.79
	202022	30	65	55	74	24	248	8078	3.07
	202023	19	43	42	38	7	149	7895	1.89
	202024	24	10	6	10	4	54	7672	0.7
	202025	12	8	7	10	2	39	7178	0.54
	202026	13	5	2	5	-	25	6267	0.4
	202027	19	11	6	11	2	49	7282	0.67
	202028	32	15	4	14	6	71	7275	0.98
	202029	23	4	3	14	4	48	6995	0.69
	202030	27	5	2	9	5	48	6835	0.7
	202031	29	2	3	13	1	48	6738	0.71
	202032	34	7	1	5	5	52	7154	0.73
	202033	39	9	2	6	6	62	7235	0.86
	202034	19	2	-	3	-	24	6784	0.35
	202035	25	4	3	3	5	40	6566	0.61
	202036	29	6	-	6	1	42	6881	0.61
	202037	27	7	2	10	1	47	9000	0.52
	202038	32	9	3	-	-	44	8267	0.53
	202039	68	33	5	2	2	110	9413	1.17
	202040	93	34	-	7	-	134	9647	1.39
	202041	99	29	3	6	1	138	8579	1.61
	202042	117	33	4	4	-	158	9333	1.69
	202043	103	33	5	4	3	148	10625	1.39
	202044	92	42	2	2	4	142	10189	1.39
	202045	98	22	4	4	2	130	10730	1.21
	202046	82	24	2	5	3	116	11016	1.05
	202047	66	20	1	3	-	90	9798	0.92
	202048	28	10	3	3	-	44	8831	0.5
	202049	61	27	1	3	1	93	10996	0.85
	202050	103	30	6	5	-	144	11764	1.22
	202051	138	51	10	20	3	222	10980	2.02
	202052	127	50	5	25	4	211	11538	1.83
	202053	79	24	5	14	4	126	9635	1.31
	202101	127	32	8	13	4	184	10808	1.7
	202102	119	50	9	15	3	196	10067	1.95
	202103	113	47	9	13	4	186	10353	1.8
	202104	106	25	12	12	5	160	9418	1.7
	202105	96	19	6	15	2	138	9645	1.43
	202106	104	24	4	7	-	139	5692	2.44
	202107	80	21	3	9	6	119	6024	1.98
	202108	53	14	1	12	2	82	7641	1.07
	202109	52	10	3	12	6	83	7383	1.12
	202110	49	22	4	14	1	90	7758	1.16
	202111	57	18	3	9	2	89	8127	1.1
	202112	56	24	-	11	-	91	8247	1.1
	202113	60	17	5	17	1	100	8240	1.21
	202114	62	18	3	5	3	91	8164	1.11
	202115	53	31	4	10	2	100	9068	1.1
	202116	92	58	4	11	4	169	9724	1.74
	202117	68	40	6	10	5	129	9176	1.41
	202118	85	43	1	14	1	144	8396	1.72
	202119	91	59	6	8	-	164	9327	1.76
	202120	102	56	7	9	2	176	8944	1.97
	202121	117	55	5	10	2	189	9866	1.92
	202122	116	75	6	14	4	215	9919	2.17
	202123	132	85	7	19	4	247	10319	2.39
	202124	122	87	5	15	3	232	9371	2.48
	202125	148	80	4	14	1	247	11053	2.23
	202126	104	56	4	16	5	185	10295	1.8
	202127	114	45	7	19	6	191	9720	1.97
	202128	130	50	9	15	1	205	9672	2.12
	202129	97	53	3	12	2	167	8978	1.86
	202130	83	30	1	7	5	126	9499	1.33
	202131	85	28	7	15	2	137	8183	1.67
	202132	77	40	5	12	2	136	8676	1.57
	202133	77	54	8	20	4	163	9122	1.79
	202134	82	37	3	12	5	139	9331	1.49
	202135	72	31	1	16	6	126	9039	1.39
	202136	106	37	10	17	3	173	9910	1.75
	202137	88	51	5	10	8	162	9950	1.63
	202138	115	54	7	23	6	205	10290	1.99
	202139	115	75	5	12	3	210	9287	2.26
	202140	82	38	5	14	3	142	10585	1.34
	202141	82	45	7	9	4	147	10026	1.47
	202142	105	74	4	12	1	196	10147	1.93
	202143	103	76	3	12	1	195	12057	1.62
	202144	138	86	9	19	3	255	12249	2.08
	202145	106	95	1	13	-	215	11216	1.92
	202146	108	131	4	11	2	256	12556	2.04
	202147	111	135	10	22	-	278	12452	2.23
	202148	103	164	10	26	1	304	12260	2.48
	202149	123	184	8	39	2	356	13405	2.66
	202150	105	162	3	25	4	299	13293	2.25
	202151	53	135	10	36	3	237	12695	1.87
	202152	118	129	14	35	5	301	11405	2.64
	202201	96	175	18	44	3	336	12491	2.69
	202202	105	125	9	33	4	276	12563	2.2
	202203	94	110	11	44	7	266	12278	2.17
	202204	71	70	6	22	3	172	10807	1.59
	202205	114	74	7	35	6	236	4552	5.18
	202206	75	42	5	20	3	145	8055	1.8
	202207	55	32	7	13	1	108	8103	1.33
	202208	91	73	5	20	2	191	9249	2.07
	202209	104	78	7	26	2	217	10003	2.17
	202210	91	66	15	25	4	201	10774	1.87
	202211	96	56	6	13	1	172	10051	1.71
	202212	99	61	6	13	-	179	9624	1.86
	202213	106	68	2	13	5	194	9351	2.07
	202214	104	73	6	19	6	208	8657	2.4
	202215	101	55	5	14	3	178	9693	1.84
	202216	87	71	4	9	2	173	9793	1.77
	202217	70	65	5	5	3	148	9996	1.48
	202218	103	99	6	16	6	230	9210	2.5
	202219	75	62	2	9	5	153	10308	1.48
	202220	94	74	4	15	-	187	10103	1.85
	202221	66	56	7	15	4	148	9901	1.49
	202222	87	72	5	16	5	185	8133	2.27
	202223	90	72	3	20	3	188	10228	1.84
	202224	86	98	16	23	4	227	10598	2.14
	202225	103	99	6	24	5	237	9889	2.4
	202226	112	111	6	27	8	264	10081	2.62
	202227	123	137	10	48	14	332	10383	3.2
	202228	169	147	19	67	21	423	10612	3.99
	202229	137	146	13	61	18	375	10578	3.55
	202230	162	150	13	46	23	394	10822	3.64
	202231	102	133	5	42	8	290	10420	2.78
	202232	102	132	8	40	18	300	9547	3.14
	202233	87	91	10	26	6	220	9042	2.43
	202234	70	50	3	13	6	142	8451	1.68
	202235	64	56	7	18	2	147	8098	1.82
	202236	64	61	6	21	4	156	8327	1.87
	202237	86	75	6	12	2	181	8354	2.17
	202238	99	105	14	13	2	233	10871	2.14
	202239	92	93	4	17	3	209	10186	2.05
	202240	68	47	4	9	1	129	7718	1.67
	202241	85	60	9	11	3	168	10218	1.64
	202242	87	92	6	13	2	200	10905	1.83
	202243	88	102	12	15	3	220	9932	2.22
	202244	105	140	7	12	2	266	11235	2.37
	202245	84	129	13	12	-	238	11256	2.11
	202246	110	160	12	8	4	294	11121	2.64
	202247	121	188	14	28	-	351	9766	3.59
	202248	124	175	11	19	1	330	10687	3.09
	202249	126	202	13	11	-	352	12928	2.72
	202250	177	271	48	56	7	559	14647	3.82
	202251	203	209	102	205	20	739	14699	5.03
	202252	83	89	15	45	24	256	13712	1.87
Nanxun District People's Hospital of Huzhou City	201801	34	39	5	8	5	91	7236	1.26
	201802	39	53	4	7	6	109	7473	1.46
	201803	53	48	10	15	4	130	8380	1.55
	201804	54	56	10	16	4	140	6561	2.13
	201805	36	20	5	19	4	84	6302	1.33
	201806	32	18	3	12	6	71	6593	1.08
	201807	26	12	4	19	5	66	4650	1.42
	201808	20	15	2	6	4	47	5008	0.94
	201809	19	5	1	3	5	33	5110	0.65
	201810	12	4	1	3	3	23	5752	0.4
	201811	15	11	-	1	1	28	5708	0.49
	201812	15	5	1	3	2	26	5397	0.48
	201813	15	10	2	2	1	30	5470	0.55
	201814	15	2	1	3	1	22	5459	0.4
	201815	12	4	-	5	1	22	5240	0.42
	201816	18	6	2	1	2	29	5399	0.54
	201817	19	5	3	3	2	32	5138	0.62
	201818	25	7	-	3	-	35	5198	0.67
	201819	24	6	2	7	3	42	5237	0.8
	201820	28	9	3	4	1	45	4876	0.92
	201821	12	16	2	2	2	34	4985	0.68
	201822	21	14	2	7	2	46	5039	0.91
	201823	20	14	5	2	5	46	5454	0.84
	201824	18	15	3	4	2	42	5061	0.83
	201825	27	17	1	2	6	53	4927	1.08
	201826	12	3	1	3	3	22	4366	0.5
	201827	34	11	2	8	3	58	4325	1.34
	201828	45	14	2	8	1	70	4279	1.64
	201829	19	4	3	6	3	35	4166	0.84
	201830	35	14	-	7	4	60	3871	1.55
	201831	18	9	2	6	5	40	4306	0.93
	201832	25	12	-	3	3	43	4390	0.98
	201833	19	12	1	4	3	39	4159	0.94
	201834	29	8	-	5	2	44	4102	1.07
	201835	30	16	2	2	2	52	4265	1.22
	201836	16	4	2	7	5	34	4177	0.81
	201837	21	7	-	5	2	35	4539	0.77
	201838	9	4	1	6	5	25	4387	0.57
	201839	21	5	1	4	4	35	4763	0.73
	201840	10	7	2	5	2	26	4822	0.54
	201841	17	2	-	2	2	23	4785	0.48
	201842	14	5	1	3	5	28	4566	0.61
	201843	12	7	1	4	3	27	4790	0.56
	201844	10	8	5	3	3	29	5239	0.55
	201845	22	10	1	5	-	38	5004	0.76
	201846	15	4	2	5	3	29	4780	0.61
	201847	19	9	1	11	-	40	5033	0.79
	201848	22	4	1	5	1	33	5156	0.64
	201849	13	7	3	4	3	30	4854	0.62
	201850	15	6	1	9	3	34	5069	0.67
	201851	13	15	-	7	4	39	5488	0.71
	201852	18	10	-	4	4	36	5337	0.67
	201901	12	7	1	3	2	25	3289	0.76
	201902	34	19	6	7	3	69	5517	1.25
	201903	37	31	3	12	1	84	5914	1.42
	201904	24	14	6	9	2	55	5896	0.93
	201905	34	16	11	39	10	110	5618	1.96
	201906	48	20	8	56	9	141	3107	4.54
	201907	39	23	13	88	8	171	4494	3.81
	201908	47	22	13	66	5	153	5006	3.06
	201909	45	30	14	25	6	120	5462	2.2
	201910	32	24	8	26	6	96	5413	1.77
	201911	39	29	8	19	2	97	5531	1.75
	201912	34	19	5	8	2	68	5359	1.27
	201913	18	14	3	13	1	49	5540	0.88
	201914	18	9	6	8	2	43	5503	0.78
	201915	23	15	3	15	2	58	5399	1.07
	201916	20	16	7	8	3	54	5672	0.95
	201917	16	25	2	13	5	61	5259	1.16
	201918	27	17	-	8	4	56	5496	1.02
	201919	17	15	7	11	2	52	5203	1
	201920	17	8	4	5	3	37	5151	0.72
	201921	23	14	2	12	2	53	5061	1.05
	201922	15	14	-	13	4	46	4857	0.95
	201923	18	14	4	13	5	54	4959	1.09
	201924	17	14	1	5	3	40	4760	0.84
	201925	16	6	2	6	3	33	4597	0.72
	201926	19	22	4	13	-	58	5146	1.13
	201927	27	9	2	5	2	45	5137	0.88
	201928	31	19	5	16	1	72	4625	1.56
	201929	40	20	-	11	2	73	4564	1.6
	201930	30	16	3	3	3	55	4815	1.14
	201931	23	8	2	10	2	45	4649	0.97
	201932	13	10	-	4	2	29	4267	0.68
	201933	16	4	2	12	2	36	4393	0.82
	201934	16	6	1	4	5	32	4183	0.77
	201935	20	9	2	8	2	41	4170	0.98
	201936	11	5	-	7	1	24	4095	0.59
	201937	22	14	4	5	1	46	4642	0.99
	201938	15	10	1	9	3	38	5001	0.76
	201939	25	11	1	4	-	41	5031	0.81
	201940	23	9	3	7	1	43	5158	0.83
	201941	13	9	2	7	1	32	4806	0.67
	201942	8	8	1	6	1	24	4895	0.49
	201943	18	8	2	2	5	35	5095	0.69
	201944	15	8	2	5	4	34	5256	0.65
	201945	17	6	2	5	1	31	5126	0.6
	201946	14	8	1	1	-	24	5308	0.45
	201947	13	4	-	4	2	23	4924	0.47
	201948	14	11	1	8	2	36	4544	0.79
	201949	14	3	2	2	2	23	4661	0.49
	201950	16	11	-	17	4	48	5013	0.96
	201951	49	23	5	10	2	89	5008	1.78
	201952	24	52	14	21	-	111	5758	1.93
	202001	34	66	14	13	3	130	6247	2.08
	202002	23	64	36	39	7	169	7074	2.39
	202003	56	55	34	47	4	196	6383	3.07
	202004	77	72	38	122	14	323	5239	6.17
	202005	19	9	9	31	5	73	2666	2.74
	202006	4	4	4	18	3	33	2223	1.48
	202007	4	2	1	17	1	25	2325	1.08
	202008	-	2	2	12	3	19	2631	0.72
	202009	12	2	2	10	2	28	2521	1.11
	202010	3	2	7	21	1	34	2883	1.18
	202011	3	4	2	14	-	23	2780	0.83
	202012	7	2	6	19	7	41	3001	1.37
	202013	9	3	1	21	5	39	2778	1.4
	202014	8	3	4	18	5	38	2774	1.37
	202015	5	2	2	15	4	28	3335	0.84
	202016	6	2	3	17	2	30	3432	0.87
	202017	11	4	5	15	4	39	3912	1
	202018	24	9	4	19	3	59	3574	1.65
	202019	21	11	4	19	8	63	3411	1.85
	202020	30	15	4	22	4	75	3669	2.04
	202021	24	21	9	22	5	81	4038	2.01
	202022	21	27	6	20	6	80	4339	1.84
	202023	29	18	13	27	8	95	4696	2.02
	202024	11	13	8	20	6	58	4316	1.34
	202025	11	11	14	24	3	63	4212	1.5
	202026	10	10	10	21	7	58	4109	1.41
	202027	19	12	8	31	9	79	3917	2.02
	202028	7	6	7	21	5	46	3758	1.22
	202029	27	12	12	37	9	97	3831	2.53
	202030	16	3	8	26	6	59	3880	1.52
	202031	6	2	7	33	12	60	3984	1.51
	202032	8	5	16	38	9	76	3907	1.95
	202033	10	3	13	35	7	68	3911	1.74
	202034	12	5	11	35	7	70	3790	1.85
	202035	13	3	5	20	6	47	3707	1.27
	202036	14	11	4	26	15	70	3960	1.77
	202037	16	13	4	18	8	59	4207	1.4
	202038	14	13	9	19	7	62	4399	1.41
	202039	12	22	8	14	7	63	4986	1.26
	202040	17	15	5	21	1	59	4672	1.26
	202041	19	5	6	12	2	44	4650	0.95
	202042	15	12	7	23	3	60	4748	1.26
	202043	19	16	4	35	1	75	4918	1.53
	202044	21	17	7	24	-	69	5352	1.29
	202045	17	13	10	19	4	63	5375	1.17
	202046	16	16	4	25	6	67	5269	1.27
	202047	27	17	7	23	3	77	5174	1.49
	202048	11	11	6	11	1	40	4739	0.84
	202049	26	16	3	18	-	63	5205	1.21
	202050	18	20	8	18	2	66	5972	1.11
	202051	16	14	7	15	3	55	5796	0.95
	202052	11	19	5	18	5	58	5774	1
	202053	14	13	10	21	1	59	5111	1.15
	202101	10	7	4	13	3	37	5806	0.64
	202102	8	10	3	21	1	43	6202	0.69
	202103	23	8	6	12	4	53	8962	0.59
	202104	29	14	6	9	5	63	6200	1.02
	202105	19	9	4	10	7	49	4876	1
	202106	20	9	1	7	3	40	3086	1.3
	202107	22	15	4	15	3	59	3739	1.58
	202108	40	20	2	9	3	74	4171	1.77
	202109	29	12	3	12	2	58	3789	1.53
	202110	52	13	3	11	3	82	4037	2.03
	202111	28	21	9	19	2	79	4373	1.81
	202112	44	24	3	24	2	97	4390	2.21
	202113	23	22	5	13	3	66	4313	1.53
	202114	30	17	9	13	4	73	4571	1.6
	202115	57	30	13	18	2	120	4582	2.62
	202116	67	31	10	20	2	130	4716	2.76
	202117	41	35	4	25	3	108	5038	2.14
	202118	65	22	7	10	5	109	4753	2.29
	202119	65	29	11	21	4	130	4689	2.77
	202120	43	24	12	25	6	110	4764	2.31
	202121	71	32	11	14	2	130	4784	2.72
	202122	46	51	13	29	6	145	5209	2.78
	202123	58	45	7	22	4	136	5034	2.7
	202124	50	68	5	14	6	143	5102	2.8
	202125	87	74	10	27	8	206	5064	4.07
	202126	64	52	8	31	5	160	5127	3.12
	202127	63	43	9	29	4	148	4683	3.16
	202128	53	37	11	31	6	138	4325	3.19
	202129	75	35	9	34	5	158	4309	3.67
	202130	77	30	3	26	2	138	4321	3.19
	202131	70	44	5	25	5	149	4499	3.31
	202132	53	19	8	23	2	105	4355	2.41
	202133	47	14	9	20	3	93	4328	2.15
	202134	47	13	7	24	1	92	4179	2.2
	202135	27	15	4	17	4	67	4195	1.6
	202136	73	16	3	19	9	120	4526	2.65
	202137	54	24	2	17	3	100	4455	2.24
	202138	56	17	6	18	10	107	4964	2.16
	202139	69	30	5	21	7	132	4668	2.83
	202140	37	20	8	25	4	94	4755	1.98
	202141	46	13	3	10	-	72	4147	1.74
	202142	38	23	5	8	3	77	4358	1.77
	202143	55	27	6	14	4	106	5136	2.06
	202144	35	17	2	17	4	75	5217	1.44
	202145	37	28	-	12	2	79	4674	1.69
	202146	43	22	7	9	3	84	4967	1.69
	202147	61	57	8	19	3	148	4864	3.04
	202148	43	63	7	15	4	132	5330	2.48
	202149	53	74	3	24	2	156	6197	2.52
	202150	57	99	4	35	2	197	6802	2.9
	202151	49	73	12	15	-	149	6181	2.41
	202152	62	76	11	25	6	180	5746	3.13
	202201	73	82	14	70	2	241	6756	3.57
	202202	39	81	4	43	4	171	6040	2.83
	202203	36	48	16	44	3	147	6075	2.42
	202204	38	42	7	39	4	130	4559	2.85
	202205	29	15	7	34	2	87	2432	3.58
	202206	40	14	7	22	1	84	3385	2.48
	202207	43	20	6	16	2	87	3674	2.37
	202208	44	28	2	16	4	94	4073	2.31
	202209	47	46	7	23	4	127	5518	2.3
	202210	69	32	12	43	4	160	5346	2.99
	202211	58	15	8	27	5	113	4469	2.53
	202212	39	20	8	19	6	92	3881	2.37
	202213	42	23	3	38	3	109	3702	2.94
	202214	37	23	6	27	5	98	4138	2.37
	202215	48	26	4	22	5	105	4039	2.6
	202216	38	18	4	17	1	78	4202	1.86
	202217	50	20	1	12	5	88	4328	2.03
	202218	42	19	6	15	-	82	4303	1.91
	202219	35	24	4	7	3	73	4022	1.82
	202220	47	26	6	15	9	103	4028	2.56
	202221	53	30	3	15	1	102	4028	2.53
	202222	56	32	6	13	4	111	3771	2.94
	202223	55	21	7	13	4	100	3771	2.65
	202224	56	26	2	23	7	114	4336	2.63
	202225	55	41	3	16	2	117	4271	2.74
	202226	80	54	5	26	7	172	4433	3.88
	202227	79	59	16	24	7	185	4558	4.06
	202228	86	49	12	31	6	184	4689	3.92
	202229	81	80	8	23	10	202	4758	4.25
	202230	98	89	12	58	9	266	4888	5.44
	202231	103	72	17	93	12	297	5024	5.91
	202232	116	89	16	70	12	303	4750	6.38
	202233	70	62	16	68	12	228	4258	5.35
	202234	62	42	10	35	7	156	3734	4.18
	202235	77	29	5	19	7	137	3644	3.76
	202236	74	32	13	26	7	152	4054	3.75
	202237	55	44	6	34	5	144	4388	3.28
	202238	48	56	7	28	4	143	4946	2.89
	202239	48	57	23	27	4	159	4790	3.32
	202240	45	21	6	17	4	93	4589	2.03
	202241	44	49	9	13	4	119	4703	2.53
	202242	31	60	11	13	-	115	4966	2.32
	202243	38	77	9	14	3	141	4913	2.87
	202244	42	69	8	19	1	139	4895	2.84
	202245	31	87	12	12	1	143	4886	2.93
	202246	37	91	16	10	4	158	4880	3.24
	202247	60	77	10	11	1	159	4980	3.19
	202248	52	56	6	23	5	142	4749	2.99
	202249	48	67	15	25	1	156	5181	3.01
	202250	64	135	104	292	20	615	9742	6.31
	202251	74	83	109	354	43	663	10576	6.27
	202252	46	20	37	104	23	230	8608	2.67
Total		83664	61044	12536	30995	6292	194531	4608255	4.22
