# Supplementary material for: Analysis of data from two influenza surveillance hospitals in Zhejiang province, China, for the period 2018–2022
Source: PLoS One. 2024 Feb 28;19(2):e0299488. doi: 10.1371/journal.pone.0299488 (PMC10901301; doi:10.1371/journal.pone.0299488)
Supplement: S2 Table — (XLSX) [file pone.0299488.s002.xlsx]

## Sheet: sheet1
Patient	sex	age(year)	Date of accident	Date of acquisition	Date of sample collection	Results of the PCR identification of the original specimens
1	Male	8	2018-12-30	2018-12-31	2019-01-02	Negative
2	Female	1	2018-12-30	2018-12-31	2019-01-02	Negative
3	Female	3	2018-12-30	2018-12-31	2019-01-02	Negative
4	Male	9	2018-12-30	2018-12-31	2019-01-02	Negative
5	Male	1	2018-12-30	2018-12-31	2019-01-02	Negative
6	Female	21	2018-12-30	2018-12-31	2019-01-02	Negative
7	Male	8	2018-12-27	2018-12-27	2018-12-28	Negative
8	Female	23	2018-12-27	2018-12-27	2018-12-28	Negative
9	Male	6	2018-12-27	2018-12-27	2018-12-28	Negative
10	Female	6	2018-12-26	2018-12-27	2018-12-28	Negative
11	Male	37	2018-12-27	2018-12-27	2018-12-28	Negative
12	Female	4	2018-12-26	2018-12-27	2018-12-27	Negative
13	Female	1	2018-12-26	2018-12-27	2018-12-27	Negative
14	Female	2	2018-12-26	2018-12-27	2018-12-27	Negative
15	Female	19	2018-12-26	2018-12-27	2018-12-27	Negative
16	Female	4	2018-12-26	2018-12-27	2018-12-27	Negative
17	Female	1	2018-12-26	2018-12-27	2018-12-27	Negative
18	Female	8 months	2018-12-26	2018-12-27	2018-12-27	Negative
19	Male	2	2018-12-26	2018-12-27	2018-12-27	Negative
20	Female	17	2018-12-26	2018-12-27	2018-12-27	Negative
21	Female	2	2018-12-25	2018-12-26	2018-12-27	Negative
22	Female	4	2018-12-25	2018-12-26	2018-12-27	Negative
23	Male	4	2018-12-25	2018-12-26	2018-12-27	Negative
24	Male	2	2018-12-25	2018-12-26	2018-12-27	Negative
25	Female	2	2018-12-25	2018-12-26	2018-12-27	Negative
26	Female	6	2018-12-25	2018-12-26	2018-12-27	Negative
27	Male	1	2018-12-25	2018-12-26	2018-12-27	Negative
28	Female	2 months	2018-12-25	2018-12-26	2018-12-27	Negative
29	Male	1	2018-12-25	2018-12-26	2018-12-27	Negative
30	Female	8 months	2018-12-25	2018-12-26	2018-12-27	Negative
31	Female	9	2018-12-25	2018-12-25	2018-12-26	Negative
32	Male	7	2018-12-25	2018-12-25	2018-12-26	H1N1
33	Female	7	2018-12-25	2018-12-25	2018-12-26	Negative
34	Female	27	2018-12-26	2018-12-26	2018-12-26	Negative
35	Female	10	2018-12-26	2018-12-26	2018-12-26	Negative
36	Male	7	2018-12-26	2018-12-26	2018-12-26	H1N1
37	Female	12	2018-12-25	2018-12-26	2018-12-26	Negative
38	Male	63	2018-12-25	2018-12-26	2018-12-26	Negative
39	Male	63	2018-12-25	2018-12-25	2018-12-26	Negative
40	Female	8	2018-12-25	2018-12-25	2018-12-26	H1N1
41	Male	32	2018-12-24	2018-12-25	2018-12-26	Negative
42	Male	8	2018-12-24	2018-12-25	2018-12-26	H1N1
43	Female	9	2018-12-24	2018-12-25	2018-12-26	Negative
44	Female	7	2018-12-24	2018-12-25	2018-12-26	Negative
45	Female	10	2018-12-24	2018-12-25	2018-12-26	Negative
46	Male	2	2018-12-24	2018-12-25	2018-12-26	Negative
47	Female	8	2018-12-23	2018-12-25	2018-12-26	Negative
48	Male	9	2018-12-23	2018-12-25	2018-12-26	Negative
49	Female	42	2018-12-23	2018-12-25	2018-12-26	Negative
50	Female	3	2018-12-24	2018-12-25	2018-12-25	Negative
51	Female	3	2018-12-24	2018-12-25	2018-12-25	Negative
52	Male	4	2018-12-24	2018-12-25	2018-12-25	Negative
53	Female	3	2018-12-24	2018-12-25	2018-12-25	Negative
54	Male	17	2018-12-24	2018-12-25	2018-12-25	Negative
55	Male	1	2018-12-24	2018-12-25	2018-12-25	Negative
56	Female	57	2018-12-24	2018-12-25	2018-12-25	Negative
57	Female	4	2018-12-24	2018-12-25	2018-12-25	Negative
58	Female	6	2018-12-24	2018-12-25	2018-12-25	Negative
59	Female	8	2018-12-24	2018-12-25	2018-12-25	Negative
60	Female	22	2018-12-23	2018-12-24	2018-12-25	Negative
61	Male	2	2018-12-23	2018-12-24	2018-12-25	Negative
62	Female	1	2018-12-23	2018-12-24	2018-12-25	Negative
63	Male	8	2018-12-23	2018-12-24	2018-12-25	Negative
64	Male	2	2018-12-23	2018-12-24	2018-12-25	Negative
65	Female	2	2018-12-23	2018-12-24	2018-12-25	Negative
66	Male	2	2018-12-23	2018-12-24	2018-12-25	Negative
67	Male	1	2018-12-23	2018-12-24	2018-12-25	Negative
68	Female	4	2018-12-23	2018-12-24	2018-12-25	Negative
69	Male	4	2018-12-23	2018-12-24	2018-12-25	Negative
70	Female	1	2018-12-23	2018-12-24	2018-12-25	Negative
71	Female	6	2018-12-20	2018-12-21	2018-12-21	Negative
72	Male	28	2018-12-20	2018-12-20	2018-12-21	Negative
73	Female	12	2018-12-20	2018-12-20	2018-12-21	Negative
74	Female	8	2018-12-19	2018-12-20	2018-12-21	Negative
75	Male	6	2018-12-19	2018-12-20	2018-12-21	Negative
76	Female	10	2018-12-19	2018-12-20	2018-12-21	Negative
77	Female	6	2018-12-19	2018-12-20	2018-12-21	Negative
78	Female	5	2018-12-19	2018-12-20	2018-12-20	Negative
79	Female	4	2018-12-19	2018-12-20	2018-12-20	Negative
80	Female	3	2018-12-19	2018-12-20	2018-12-20	Negative
81	Female	9 months	2018-12-19	2018-12-20	2018-12-20	Negative
82	Male	4	2018-12-19	2018-12-20	2018-12-20	Negative
83	Female	5	2018-12-19	2018-12-20	2018-12-20	Negative
84	Male	11 months	2018-12-19	2018-12-20	2018-12-20	Negative
85	Male	4	2018-12-19	2018-12-20	2018-12-20	Negative
86	Female	7	2018-12-19	2018-12-20	2018-12-20	Negative
87	Male	31	2018-12-18	2018-12-19	2018-12-20	Negative
88	Male	1	2018-12-18	2018-12-19	2018-12-20	Negative
89	Male	1	2018-12-18	2018-12-19	2018-12-20	Negative
90	Male	2	2018-12-18	2018-12-19	2018-12-20	H3N2
91	Female	1	2018-12-18	2018-12-19	2018-12-20	Negative
92	Male	3	2018-12-18	2018-12-19	2018-12-20	Negative
93	Female	8 months	2018-12-18	2018-12-19	2018-12-20	Negative
94	Female	9 months	2018-12-18	2018-12-19	2018-12-20	Negative
95	Female	7	2018-12-18	2018-12-19	2018-12-20	Negative
96	Female	10 months	2018-12-18	2018-12-19	2018-12-20	Negative
97	Female	4	2018-12-18	2018-12-19	2018-12-20	Negative
98	Male	9	2018-12-18	2018-12-19	2018-12-19	Negative
99	Male	5	2018-12-18	2018-12-19	2018-12-19	Negative
100	Male	3	2018-12-18	2018-12-18	2018-12-19	Negative
101	Female	4	2018-12-18	2018-12-18	2018-12-19	Negative
102	Female	35	2018-12-17	2018-12-18	2018-12-19	Negative
103	Male	50	2018-12-17	2018-12-18	2018-12-19	Negative
104	Female	80	2018-12-17	2018-12-18	2018-12-19	Negative
105	Male	50	2018-12-16	2018-12-17	2018-12-19	Negative
106	Male	8	2018-12-16	2018-12-17	2018-12-19	Negative
107	Female	4	2018-12-16	2018-12-17	2018-12-19	Negative
108	Female	5	2018-12-16	2018-12-17	2018-12-19	Negative
109	Male	3	2018-12-15	2018-12-17	2018-12-19	Negative
110	Female	9	2018-12-15	2018-12-17	2018-12-19	Negative
111	Female	5	2018-12-15	2018-12-17	2018-12-19	Negative
112	Male	5	2018-12-15	2018-12-17	2018-12-19	Negative
113	Female	4	2018-12-17	2018-12-18	2018-12-18	Negative
114	Male	3	2018-12-17	2018-12-18	2018-12-18	Negative
115	Female	4	2018-12-17	2018-12-18	2018-12-18	Negative
116	Male	2	2018-12-17	2018-12-18	2018-12-18	Negative
117	Female	2	2018-12-17	2018-12-18	2018-12-18	Negative
118	Male	12	2018-12-17	2018-12-18	2018-12-18	Negative
119	Male	7	2018-12-17	2018-12-18	2018-12-18	Negative
120	Female	4	2018-12-17	2018-12-18	2018-12-18	Negative
121	Male	1	2018-12-17	2018-12-18	2018-12-18	Negative
122	Male	6	2018-12-17	2018-12-18	2018-12-18	Negative
123	Male	3	2018-12-16	2018-12-17	2018-12-18	Negative
124	Female	1	2018-12-16	2018-12-17	2018-12-18	Negative
125	Female	4	2018-12-16	2018-12-17	2018-12-18	Negative
126	Male	4	2018-12-16	2018-12-17	2018-12-18	Negative
127	Female	14	2018-12-16	2018-12-17	2018-12-18	Negative
128	Female	8	2018-12-16	2018-12-17	2018-12-18	Negative
129	Male	1	2018-12-16	2018-12-17	2018-12-18	Negative
130	Male	1	2018-12-16	2018-12-17	2018-12-18	Negative
131	Male	6	2018-12-16	2018-12-17	2018-12-18	Negative
132	Male	1	2018-12-16	2018-12-17	2018-12-18	Negative
133	Female	28	2018-12-13	2018-12-13	2018-12-14	Negative
134	Male	4	2018-12-13	2018-12-13	2018-12-14	Negative
135	Female	3	2018-12-12	2018-12-13	2018-12-14	Negative
136	Male	38	2018-12-12	2018-12-13	2018-12-14	Negative
137	Female	30	2018-12-12	2018-12-13	2018-12-14	Negative
138	Female	1	2018-12-12	2018-12-13	2018-12-13	Negative
139	Female	4	2018-12-12	2018-12-13	2018-12-13	Negative
140	Male	7 months	2018-12-12	2018-12-13	2018-12-13	Negative
141	Female	6	2018-12-12	2018-12-13	2018-12-13	Negative
142	Female	4	2018-12-12	2018-12-13	2018-12-13	Negative
143	Male	5	2018-12-12	2018-12-13	2018-12-13	Negative
144	Male	3	2018-12-12	2018-12-13	2018-12-13	Negative
145	Male	9 months	2018-12-12	2018-12-13	2018-12-13	Negative
146	Female	4	2018-12-12	2018-12-13	2018-12-13	Negative
147	Male	1	2018-12-12	2018-12-13	2018-12-13	Negative
148	Male	1	2018-12-11	2018-12-12	2018-12-13	Negative
149	Male	1	2018-12-11	2018-12-12	2018-12-13	Negative
150	Female	31	2018-12-11	2018-12-12	2018-12-13	Negative
151	Male	7	2018-12-11	2018-12-12	2018-12-13	Negative
152	Male	4	2018-12-11	2018-12-12	2018-12-13	Negative
153	Female	3	2018-12-11	2018-12-12	2018-12-13	Negative
154	Male	2	2018-12-11	2018-12-12	2018-12-13	Negative
155	Female	18	2018-12-11	2018-12-12	2018-12-13	Negative
156	Female	3	2018-12-11	2018-12-12	2018-12-13	Negative
157	Male	7	2018-12-11	2018-12-11	2018-12-12	Negative
158	Female	5	2018-12-11	2018-12-11	2018-12-12	Negative
159	Male	5	2018-12-10	2018-12-11	2018-12-12	Negative
160	Female	5	2018-12-10	2018-12-11	2018-12-12	Negative
161	Male	35	2018-12-10	2018-12-11	2018-12-12	Negative
162	Male	7	2018-12-10	2018-12-11	2018-12-12	Negative
163	Female	7	2018-12-09	2018-12-10	2018-12-12	Negative
164	Female	32	2018-12-09	2018-12-10	2018-12-12	Negative
165	Male	35	2018-12-09	2018-12-10	2018-12-12	Negative
166	Male	16	2018-12-09	2018-12-10	2018-12-12	Negative
167	Male	7	2018-12-08	2018-12-10	2018-12-12	Negative
168	Female	20	2018-12-08	2018-12-10	2018-12-12	Negative
169	Male	4	2018-12-08	2018-12-10	2018-12-12	Negative
170	Female	2	2018-12-08	2018-12-10	2018-12-12	Negative
171	Male	5	2018-12-08	2018-12-10	2018-12-12	Negative
172	Male	1	2018-12-10	2018-12-11	2018-12-11	Negative
173	Female	3	2018-12-10	2018-12-11	2018-12-11	Negative
174	Female	3	2018-12-10	2018-12-11	2018-12-11	Negative
175	Male	3	2018-12-10	2018-12-11	2018-12-11	Negative
176	Female	1	2018-12-10	2018-12-11	2018-12-11	Negative
177	Male	4	2018-12-10	2018-12-11	2018-12-11	Negative
178	Male	50	2018-12-10	2018-12-11	2018-12-11	Negative
179	Male	3	2018-12-10	2018-12-11	2018-12-11	Negative
180	Female	5	2018-12-10	2018-12-11	2018-12-11	Negative
181	Male	4	2018-12-10	2018-12-11	2018-12-11	Negative
182	Male	4	2018-12-10	2018-12-11	2018-12-11	Negative
183	Female	2	2018-12-10	2018-12-11	2018-12-11	Negative
184	Male	1	2018-12-10	2018-12-11	2018-12-11	Negative
185	Male	4	2018-12-10	2018-12-11	2018-12-11	Negative
186	Male	8 months	2018-12-10	2018-12-11	2018-12-11	Negative
187	Male	18	2018-12-09	2018-12-10	2018-12-11	Negative
188	Female	3	2018-12-09	2018-12-10	2018-12-11	Negative
189	Female	1	2018-12-09	2018-12-10	2018-12-11	Negative
190	Female	2	2018-12-09	2018-12-10	2018-12-11	Negative
191	Female	1	2018-12-09	2018-12-10	2018-12-11	Negative
192	Female	1	2018-12-09	2018-12-10	2018-12-11	Negative
193	Female	4	2018-12-06	2018-12-06	2018-12-07	Negative
194	Female	5	2018-12-06	2018-12-06	2018-12-07	Negative
195	Female	29	2018-12-05	2018-12-06	2018-12-07	Negative
196	Female	5	2018-12-05	2018-12-06	2018-12-07	Negative
197	Male	4	2018-12-05	2018-12-06	2018-12-07	Negative
198	Female	5	2018-12-05	2018-12-06	2018-12-07	Negative
199	Male	4	2018-12-05	2018-12-06	2018-12-06	Negative
200	Female	4	2018-12-05	2018-12-06	2018-12-06	Negative
201	Female	4	2018-12-05	2018-12-06	2018-12-06	Negative
202	Female	9 months	2018-12-05	2018-12-06	2018-12-06	Negative
203	Female	7 months	2018-12-05	2018-12-06	2018-12-06	Negative
204	Female	1	2018-12-05	2018-12-06	2018-12-06	Negative
205	Male	2	2018-12-05	2018-12-06	2018-12-06	Negative
206	Female	1	2018-12-05	2018-12-06	2018-12-06	Negative
207	Male	2	2018-12-04	2018-12-05	2018-12-06	Negative
208	Female	7	2018-12-04	2018-12-05	2018-12-06	Negative
209	Female	11	2018-12-04	2018-12-05	2018-12-06	Negative
210	Male	4	2018-12-04	2018-12-05	2018-12-06	Negative
211	Male	5	2018-12-04	2018-12-05	2018-12-06	Negative
212	Male	8 months	2018-12-04	2018-12-05	2018-12-06	Negative
213	Male	6	2018-12-04	2018-12-05	2018-12-06	Negative
214	Male	4	2018-12-04	2018-12-05	2018-12-06	Negative
215	Female	3	2018-12-04	2018-12-05	2018-12-06	Negative
216	Female	3	2018-12-04	2018-12-05	2018-12-06	Negative
217	Female	10 months	2018-12-04	2018-12-05	2018-12-06	Negative
218	Male	4	2018-12-04	2018-12-05	2018-12-05	Negative
219	Female	5	2018-12-04	2018-12-05	2018-12-05	Negative
220	Female	6	2018-12-04	2018-12-04	2018-12-05	Negative
221	Female	17	2018-12-03	2018-12-04	2018-12-05	Negative
222	Female	27	2018-12-03	2018-12-04	2018-12-05	Negative
223	Female	5	2018-12-03	2018-12-04	2018-12-05	Negative
224	Female	5	2018-12-03	2018-12-04	2018-12-05	Negative
225	Male	4	2018-12-03	2018-12-04	2018-12-05	Negative
226	Male	3	2018-12-02	2018-12-03	2018-12-05	Negative
227	Female	4	2018-12-02	2018-12-03	2018-12-05	Negative
228	Male	3	2018-12-02	2018-12-03	2018-12-05	Negative
229	Male	3	2018-12-02	2018-12-03	2018-12-05	Negative
230	Male	3	2018-12-01	2018-12-03	2018-12-05	Negative
231	Male	23	2018-12-01	2018-12-03	2018-12-05	Negative
232	Female	10	2018-12-01	2018-12-03	2018-12-05	Negative
233	Male	31	2018-12-03	2018-12-04	2018-12-04	Negative
234	Male	9	2018-12-03	2018-12-04	2018-12-04	Negative
235	Female	2	2018-12-03	2018-12-04	2018-12-04	Negative
236	Female	8	2018-12-03	2018-12-04	2018-12-04	Negative
237	Male	1	2018-12-03	2018-12-04	2018-12-04	Negative
238	Female	3	2018-12-03	2018-12-04	2018-12-04	Negative
239	Female	6	2018-12-03	2018-12-04	2018-12-04	Negative
240	Male	6 months	2018-12-03	2018-12-04	2018-12-04	Negative
241	Female	3	2018-12-03	2018-12-04	2018-12-04	Negative
242	Male	4	2018-12-03	2018-12-04	2018-12-04	Negative
243	Female	7 months	2018-12-03	2018-12-04	2018-12-04	Negative
244	Male	11	2018-12-02	2018-12-03	2018-12-04	Negative
245	Male	2	2018-12-02	2018-12-03	2018-12-04	Negative
246	Female	7 months	2018-12-02	2018-12-03	2018-12-04	Negative
247	Male	5	2018-12-02	2018-12-03	2018-12-04	Negative
248	Female	2	2018-12-02	2018-12-03	2018-12-04	Negative
249	Male	4	2018-12-02	2018-12-03	2018-12-04	Negative
250	Female	4	2018-12-02	2018-12-03	2018-12-04	Negative
251	Female	7	2018-12-02	2018-12-03	2018-12-04	Negative
252	Female	10 months	2018-12-02	2018-12-03	2018-12-04	Negative
253	Female	1	2018-12-02	2018-12-03	2018-12-04	Negative
254	Female	3	2018-11-29	2018-11-30	2018-11-30	Negative
255	Female	6	2018-11-29	2018-11-30	2018-11-30	Negative
256	Male	6	2018-11-29	2018-11-29	2018-11-30	Negative
257	Male	69	2018-11-28	2018-11-29	2018-11-30	Negative
258	Male	3	2018-11-28	2018-11-29	2018-11-30	Negative
259	Female	8	2018-11-28	2018-11-29	2018-11-29	Negative
260	Female	1	2018-11-28	2018-11-29	2018-11-29	Negative
261	Female	5	2018-11-28	2018-11-29	2018-11-29	Negative
262	Female	4	2018-11-28	2018-11-29	2018-11-29	Negative
263	Female	3	2018-11-28	2018-11-29	2018-11-29	Negative
264	Male	3	2018-11-28	2018-11-29	2018-11-29	Negative
265	Male	7	2018-11-28	2018-11-29	2018-11-29	Negative
266	Male	1	2018-11-28	2018-11-29	2018-11-29	Negative
267	Male	4	2018-11-28	2018-11-29	2018-11-29	Negative
268	Male	3	2018-11-28	2018-11-29	2018-11-29	Negative
269	Male	3	2018-11-28	2018-11-29	2018-11-29	Negative
270	Male	9 months	2018-11-27	2018-11-28	2018-11-29	Negative
271	Male	8 months	2018-11-27	2018-11-28	2018-11-29	Negative
272	Female	1	2018-11-27	2018-11-28	2018-11-29	Negative
273	Male	2	2018-11-27	2018-11-28	2018-11-29	Negative
274	Male	1	2018-11-27	2018-11-28	2018-11-29	H3N2
275	Female	4	2018-11-27	2018-11-28	2018-11-29	Negative
276	Female	2	2018-11-27	2018-11-28	2018-11-29	Negative
277	Male	1	2018-11-27	2018-11-28	2018-11-29	Negative
278	Male	2	2018-11-27	2018-11-28	2018-11-29	Negative
279	Male	8 months	2018-11-27	2018-11-28	2018-11-29	Negative
280	Female	10 months	2018-11-27	2018-11-28	2018-11-29	Negative
281	Female	53	2018-11-27	2018-11-28	2018-11-28	Negative
282	Female	13	2018-11-27	2018-11-28	2018-11-28	Negative
283	Female	4	2018-11-27	2018-11-27	2018-11-28	Negative
284	Female	3	2018-11-26	2018-11-27	2018-11-28	Negative
285	Male	3	2018-11-26	2018-11-27	2018-11-28	Negative
286	Female	10	2018-11-26	2018-11-27	2018-11-28	Negative
287	Female	57	2018-11-25	2018-11-26	2018-11-28	Negative
288	Female	25	2018-11-25	2018-11-26	2018-11-28	Negative
289	Male	18 months	2018-11-25	2018-11-26	2018-11-28	Negative
290	Male	5	2018-11-25	2018-11-26	2018-11-28	Negative
291	Female	5	2018-11-25	2018-11-26	2018-11-28	Negative
292	Female	2	2018-11-25	2018-11-26	2018-11-28	Negative
293	Female	6	2018-11-24	2018-11-26	2018-11-28	Negative
294	Male	9	2018-11-24	2018-11-26	2018-11-28	Negative
295	Male	13	2018-11-27	2018-11-27	2018-11-27	Negative
296	Female	4	2018-11-27	2018-11-27	2018-11-27	Negative
297	Male	16	2018-11-26	2018-11-27	2018-11-27	Negative
298	Female	4	2018-11-26	2018-11-27	2018-11-27	Negative
299	Male	4	2018-11-26	2018-11-27	2018-11-27	Negative
300	Female	3	2018-11-26	2018-11-27	2018-11-27	Negative
301	Female	6	2018-11-26	2018-11-27	2018-11-27	Negative
302	Male	7	2018-11-26	2018-11-27	2018-11-27	H3N2
303	Male	1	2018-11-26	2018-11-27	2018-11-27	Negative
304	Female	1	2018-11-26	2018-11-27	2018-11-27	Negative
305	Female	3	2018-11-26	2018-11-27	2018-11-27	Negative
306	Female	2	2018-11-26	2018-11-27	2018-11-27	Negative
307	Female	3	2018-11-26	2018-11-27	2018-11-27	Negative
308	Male	4	2018-11-26	2018-11-27	2018-11-27	Negative
309	Female	4	2018-11-25	2018-11-26	2018-11-27	Negative
310	Female	33	2018-11-25	2018-11-26	2018-11-27	Negative
311	Female	5	2018-11-25	2018-11-26	2018-11-27	Negative
312	Female	7	2018-11-25	2018-11-26	2018-11-27	Negative
313	Male	55	2018-11-22	2018-11-23	2018-11-23	Negative
314	Female	30	2018-11-22	2018-11-23	2018-11-23	Negative
315	Female	8	2018-11-22	2018-11-22	2018-11-23	Negative
316	Male	12	2018-11-22	2018-11-22	2018-11-23	Negative
317	Female	5	2018-11-21	2018-11-22	2018-11-23	Negative
318	Female	55	2018-11-21	2018-11-22	2018-11-23	Negative
319	Male	41	2018-11-21	2018-11-22	2018-11-23	Negative
320	Female	21	2018-11-21	2018-11-22	2018-11-22	Negative
321	Male	6	2018-11-21	2018-11-22	2018-11-22	Negative
322	Female	4	2018-11-21	2018-11-22	2018-11-22	Negative
323	Male	2	2018-11-21	2018-11-22	2018-11-22	Negative
324	Female	2	2018-11-21	2018-11-22	2018-11-22	Negative
325	Female	2	2018-11-21	2018-11-22	2018-11-22	Negative
326	Male	5	2018-11-21	2018-11-22	2018-11-22	Negative
327	Female	3	2018-11-21	2018-11-22	2018-11-22	Negative
328	Male	1	2018-11-21	2018-11-22	2018-11-22	Negative
329	Female	28	2018-11-21	2018-11-22	2018-11-22	Negative
330	Female	13	2018-11-20	2018-11-21	2018-11-22	Negative
331	Male	8	2018-11-20	2018-11-21	2018-11-22	Negative
332	Female	9 months	2018-11-20	2018-11-21	2018-11-22	Negative
333	Male	1	2018-11-20	2018-11-21	2018-11-22	Negative
334	Female	1	2018-11-20	2018-11-21	2018-11-22	Negative
335	Female	3	2018-11-20	2018-11-21	2018-11-22	Negative
336	Female	9	2018-11-20	2018-11-21	2018-11-21	Negative
337	Male	5	2018-11-20	2018-11-20	2018-11-21	Negative
338	Male	7	2018-11-19	2018-11-20	2018-11-21	Negative
339	Female	4	2018-11-19	2018-11-20	2018-11-21	Negative
340	Male	14	2018-11-19	2018-11-20	2018-11-21	Negative
341	Female	6	2018-11-19	2018-11-20	2018-11-21	Negative
342	Male	52	2018-11-19	2018-11-20	2018-11-21	Negative
343	Female	7	2018-11-18	2018-11-19	2018-11-21	Negative
344	Male	5	2018-11-18	2018-11-19	2018-11-21	Negative
345	Male	7	2018-11-18	2018-11-19	2018-11-21	Negative
346	Male	5	2018-11-17	2018-11-19	2018-11-21	Negative
347	Male	31	2018-11-17	2018-11-19	2018-11-21	Negative
348	Male	4	2018-11-17	2018-11-19	2018-11-21	Negative
349	Male	34	2018-11-19	2018-11-20	2018-11-20	Negative
350	Male	7	2018-11-19	2018-11-20	2018-11-20	Negative
351	Female	31	2018-11-19	2018-11-20	2018-11-20	Negative
352	Female	2	2018-11-19	2018-11-20	2018-11-20	Negative
353	Female	3	2018-11-19	2018-11-20	2018-11-20	Negative
354	Female	1	2018-11-19	2018-11-20	2018-11-20	Negative
355	Male	1	2018-11-19	2018-11-20	2018-11-20	Negative
356	Male	2	2018-11-19	2018-11-20	2018-11-20	Negative
357	Female	1	2018-11-19	2018-11-20	2018-11-20	Negative
358	Male	11 months	2018-11-19	2018-11-20	2018-11-20	Negative
359	Male	1	2018-11-20	2018-11-20	2018-11-20	Negative
360	Female	4	2018-11-19	2018-11-20	2018-11-20	Negative
361	Female	48	2018-11-19	2018-11-20	2018-11-20	Negative
362	Female	74	2018-11-18	2018-11-19	2018-11-20	H3N2
363	Female	66	2018-11-18	2018-11-19	2018-11-20	Negative
364	Female	2	2018-11-18	2018-11-19	2018-11-20	Negative
365	Female	11 months	2018-11-19	2018-11-19	2018-11-20	Negative
366	Male	2	2018-11-18	2018-11-19	2018-11-20	Negative
367	Female	3	2018-11-18	2018-11-19	2018-11-20	Negative
368	Male	1	2018-11-19	2018-11-19	2018-11-20	Negative
369	Female	3	2018-11-18	2018-11-19	2018-11-20	Negative
370	Female	1	2018-11-18	2018-11-19	2018-11-20	Negative
371	Female	1	2018-11-18	2018-11-19	2018-11-20	Negative
372	Female	3	2018-11-18	2018-11-19	2018-11-20	Negative
373	Female	5	2018-11-15	2018-11-15	2018-11-16	Negative
374	Female	4	2018-11-15	2018-11-15	2018-11-16	Negative
375	Female	5	2018-11-14	2018-11-15	2018-11-16	Negative
376	Female	35	2018-11-14	2018-11-15	2018-11-16	Negative
377	Male	5	2018-11-14	2018-11-15	2018-11-16	Negative
378	Female	5	2018-11-14	2018-11-15	2018-11-16	Negative
379	Female	7 months	2018-11-14	2018-11-15	2018-11-15	Negative
380	Female	1	2018-11-14	2018-11-15	2018-11-15	Negative
381	Male	1	2018-11-15	2018-11-15	2018-11-15	Negative
382	Male	3	2018-11-14	2018-11-15	2018-11-15	Negative
383	Female	2	2018-11-14	2018-11-15	2018-11-15	Negative
384	Male	7 months	2018-11-14	2018-11-15	2018-11-15	Negative
385	Female	3	2018-11-14	2018-11-15	2018-11-15	Negative
386	Male	7 months	2018-11-14	2018-11-15	2018-11-15	Negative
387	Female	6	2018-11-14	2018-11-15	2018-11-15	Negative
388	Female	31	2018-11-13	2018-11-14	2018-11-15	Negative
389	Female	10 months	2018-11-13	2018-11-14	2018-11-15	Negative
390	Female	5	2018-11-13	2018-11-14	2018-11-15	Negative
391	Female	47	2018-11-13	2018-11-14	2018-11-15	Negative
392	Female	33	2018-11-13	2018-11-14	2018-11-15	Negative
393	Female	10	2018-11-14	2018-11-14	2018-11-15	Negative
394	Male	8 months	2018-11-14	2018-11-14	2018-11-15	Negative
395	Female	4	2018-11-13	2018-11-14	2018-11-15	Negative
396	Female	1	2018-11-13	2018-11-14	2018-11-15	Negative
397	Male	1	2018-11-13	2018-11-14	2018-11-15	Negative
398	Male	3	2018-11-13	2018-11-14	2018-11-15	Negative
399	Male	4	2018-11-13	2018-11-14	2018-11-15	Negative
400	Male	4	2018-11-13	2018-11-14	2018-11-15	Negative
401	Female	10 months	2018-11-13	2018-11-14	2018-11-15	Negative
402	Female	2	2018-11-13	2018-11-14	2018-11-15	Negative
403	Male	1	2018-11-13	2018-11-14	2018-11-15	Negative
404	Female	3	2018-11-13	2018-11-14	2018-11-15	Negative
405	Male	1	2018-11-13	2018-11-14	2018-11-15	Negative
406	Female	34	2018-11-13	2018-11-14	2018-11-14	Negative
407	Male	8	2018-11-13	2018-11-13	2018-11-14	Negative
408	Female	18 months	2018-11-13	2018-11-13	2018-11-14	Negative
409	Female	17	2018-11-12	2018-11-13	2018-11-14	Negative
410	Male	3	2018-11-12	2018-11-13	2018-11-14	Negative
411	Female	11 months	2018-11-12	2018-11-13	2018-11-14	Negative
412	Female	25	2018-11-12	2018-11-13	2018-11-14	Negative
413	Male	8	2018-11-11	2018-11-12	2018-11-14	Negative
414	Female	8	2018-11-11	2018-11-12	2018-11-14	Negative
415	Male	6	2018-11-10	2018-11-12	2018-11-14	Negative
416	Male	33	2018-11-10	2018-11-12	2018-11-14	Negative
417	Male	6	2018-11-10	2018-11-12	2018-11-14	Negative
418	Male	11	2018-11-10	2018-11-12	2018-11-14	Negative
419	Male	7	2018-11-10	2018-11-12	2018-11-14	Negative
420	Female	4	2018-11-12	2018-11-13	2018-11-13	Negative
421	Male	9	2018-11-12	2018-11-13	2018-11-13	Negative
422	Female	8	2018-11-12	2018-11-13	2018-11-13	Negative
423	Female	1	2018-11-12	2018-11-13	2018-11-13	Negative
424	Female	9	2018-11-12	2018-11-13	2018-11-13	Negative
425	Female	8 months	2018-11-11	2018-11-12	2018-11-13	Negative
426	Male	13	2018-11-11	2018-11-12	2018-11-13	Negative
427	Male	3	2018-11-11	2018-11-12	2018-11-13	Negative
428	Male	3	2018-11-11	2018-11-12	2018-11-13	Negative
429	Female	1	2018-11-11	2018-11-12	2018-11-13	Negative
430	Female	6	2018-11-11	2018-11-12	2018-11-13	Negative
431	Female	2	2018-11-11	2018-11-12	2018-11-13	Negative
432	Male	9 months	2018-11-11	2018-11-12	2018-11-13	Negative
433	Male	2	2018-11-08	2018-11-09	2018-11-09	Negative
434	Female	18 months	2018-11-08	2018-11-08	2018-11-09	Negative
435	Male	7	2018-11-08	2018-11-08	2018-11-09	Negative
436	Female	3	2018-11-08	2018-11-08	2018-11-09	Negative
437	Male	5	2018-11-07	2018-11-08	2018-11-09	Negative
438	Female	7	2018-11-07	2018-11-08	2018-11-09	Negative
439	Female	1	2018-11-08	2018-11-08	2018-11-08	Negative
440	Male	6	2018-11-08	2018-11-08	2018-11-08	Negative
441	Male	2	2018-11-08	2018-11-08	2018-11-08	Negative
442	Male	3	2018-11-07	2018-11-08	2018-11-08	Negative
443	Male	2	2018-11-07	2018-11-08	2018-11-08	Negative
444	Male	3	2018-11-07	2018-11-08	2018-11-08	Negative
445	Male	1	2018-11-07	2018-11-08	2018-11-08	Negative
446	Female	2	2018-11-07	2018-11-08	2018-11-08	Negative
447	Male	3	2018-11-07	2018-11-08	2018-11-08	Negative
448	Female	4	2018-11-08	2018-11-08	2018-11-08	Negative
449	Female	2	2018-11-07	2018-11-08	2018-11-08	Negative
450	Female	51	2018-11-07	2018-11-08	2018-11-08	Negative
451	Male	7	2018-11-06	2018-11-07	2018-11-08	Negative
452	Male	13	2018-11-06	2018-11-07	2018-11-08	Negative
453	Male	6 months	2018-11-06	2018-11-07	2018-11-08	Negative
454	Female	3	2018-11-06	2018-11-07	2018-11-08	Negative
455	Male	1	2018-11-06	2018-11-07	2018-11-08	Negative
456	Female	11	2018-11-06	2018-11-07	2018-11-08	Negative
457	Female	1	2018-11-06	2018-11-07	2018-11-08	Negative
458	Female	4	2018-11-06	2018-11-07	2018-11-08	Negative
459	Female	4	2018-11-06	2018-11-06	2018-11-07	Negative
460	Female	6	2018-11-06	2018-11-06	2018-11-07	Negative
461	Male	4	2018-11-06	2018-11-06	2018-11-07	Negative
462	Female	4	2018-11-06	2018-11-06	2018-11-07	Negative
463	Female	25	2018-11-05	2018-11-06	2018-11-07	Negative
464	Female	5	2018-11-05	2018-11-06	2018-11-07	Negative
465	Female	10	2018-11-05	2018-11-06	2018-11-07	Negative
466	Female	3	2018-11-04	2018-11-05	2018-11-07	Negative
467	Male	80	2018-11-04	2018-11-05	2018-11-07	Negative
468	Female	30	2018-11-04	2018-11-05	2018-11-07	Negative
469	Female	65	2018-11-03	2018-11-05	2018-11-07	Negative
470	Female	33	2018-11-03	2018-11-05	2018-11-07	Negative
471	Male	7	2018-11-03	2018-11-05	2018-11-07	Negative
472	Female	5	2018-11-03	2018-11-05	2018-11-07	Negative
473	Male	1	2018-11-05	2018-11-06	2018-11-06	Negative
474	Female	1	2018-11-05	2018-11-06	2018-11-06	Negative
475	Male	2	2018-11-05	2018-11-06	2018-11-06	Negative
476	Male	4	2018-11-05	2018-11-06	2018-11-06	Negative
477	Male	3	2018-11-05	2018-11-06	2018-11-06	Negative
478	Female	8 months	2018-11-05	2018-11-06	2018-11-06	Negative
479	Male	20	2018-11-05	2018-11-06	2018-11-06	Negative
480	Male	2	2018-11-05	2018-11-06	2018-11-06	Negative
481	Female	1	2018-11-05	2018-11-06	2018-11-06	Negative
482	Male	4	2018-11-05	2018-11-06	2018-11-06	Negative
483	Male	3	2018-11-04	2018-11-05	2018-11-06	Negative
484	Female	4	2018-11-04	2018-11-05	2018-11-06	Negative
485	Female	3	2018-11-04	2018-11-05	2018-11-06	Negative
486	Female	21	2018-11-04	2018-11-05	2018-11-06	Negative
487	Female	4	2018-11-04	2018-11-05	2018-11-06	Negative
488	Female	1	2018-11-04	2018-11-05	2018-11-06	Negative
489	Female	7 months	2018-11-04	2018-11-05	2018-11-06	Negative
490	Male	9 months	2018-11-04	2018-11-05	2018-11-06	Negative
491	Female	1	2018-11-04	2018-11-05	2018-11-06	Negative
492	Female	1	2018-11-03	2018-11-05	2018-11-06	Negative
493	Female	6	2018-11-01	2018-11-02	2018-11-02	Negative
494	Male	3	2018-11-01	2018-11-02	2018-11-02	Negative
495	Male	2	2018-11-01	2018-11-01	2018-11-02	Negative
496	Female	8	2018-11-01	2018-11-01	2018-11-02	Negative
497	Male	6	2018-10-31	2018-11-01	2018-11-02	Negative
498	Male	5	2018-10-31	2018-11-01	2018-11-02	Negative
499	Male	4	2018-10-31	2018-11-01	2018-11-02	Negative
500	Male	11 months	2018-10-31	2018-11-01	2018-11-01	Negative
501	Male	14	2018-10-31	2018-11-01	2018-11-01	Negative
502	Male	10	2018-10-31	2018-11-01	2018-11-01	Negative
503	Female	1	2018-10-31	2018-11-01	2018-11-01	Negative
504	Male	2	2018-10-31	2018-11-01	2018-11-01	Negative
505	Male	1	2018-10-31	2018-11-01	2018-11-01	Negative
506	Male	3	2018-10-31	2018-10-31	2018-11-01	Negative
507	Female	2	2018-10-31	2018-10-31	2018-11-01	Negative
508	Female	1	2018-10-30	2018-10-31	2018-11-01	Negative
509	Male	1	2018-10-30	2018-10-31	2018-11-01	Negative
510	Female	3	2018-10-30	2018-10-31	2018-11-01	Negative
511	Male	12	2018-10-30	2018-10-31	2018-11-01	Negative
512	Female	4	2018-10-30	2018-10-31	2018-11-01	Negative
513	Female	11 months	2018-10-30	2018-10-31	2018-11-01	Negative
514	Male	8	2018-10-30	2018-10-31	2018-11-01	Negative
515	Female	33	2018-10-30	2018-10-31	2018-11-01	Negative
516	Female	10 months	2018-10-30	2018-10-31	2018-11-01	Negative
517	Female	3	2018-10-30	2018-10-31	2018-11-01	Negative
518	Female	3	2018-10-30	2018-10-31	2018-11-01	Negative
519	Male	7	2018-10-30	2018-10-31	2018-10-31	Negative
520	Female	5	2018-10-30	2018-10-31	2018-10-31	Negative
521	Male	6	2018-10-30	2018-10-30	2018-10-31	Negative
522	Female	24	2018-10-29	2018-10-30	2018-10-31	Negative
523	Female	16	2018-10-29	2018-10-30	2018-10-31	Negative
524	Female	5	2018-10-29	2018-10-30	2018-10-31	Negative
525	Female	8	2018-10-29	2018-10-30	2018-10-31	Negative
526	Male	8	2018-10-29	2018-10-30	2018-10-31	Negative
527	Male	5	2018-10-28	2018-10-29	2018-10-31	Negative
528	Male	6	2018-10-28	2018-10-29	2018-10-31	Negative
529	Male	7	2018-10-28	2018-10-29	2018-10-31	Negative
530	Male	4	2018-10-27	2018-10-29	2018-10-31	Negative
531	Female	5	2018-10-27	2018-10-29	2018-10-31	Negative
532	Female	11 months	2018-10-29	2018-10-30	2018-10-30	Negative
533	Male	1	2018-10-29	2018-10-30	2018-10-30	Negative
534	Male	2	2018-10-29	2018-10-30	2018-10-30	Negative
535	Female	3	2018-10-29	2018-10-30	2018-10-30	Negative
536	Male	5	2018-10-29	2018-10-30	2018-10-30	Negative
537	Male	1	2018-10-29	2018-10-30	2018-10-30	Negative
538	Female	2	2018-10-29	2018-10-30	2018-10-30	Negative
539	Male	8 months	2018-10-29	2018-10-30	2018-10-30	Negative
540	Female	1	2018-10-28	2018-10-29	2018-10-30	Negative
541	Female	5	2018-10-28	2018-10-29	2018-10-30	Negative
542	Male	12	2018-10-29	2018-10-29	2018-10-30	Negative
543	Female	1	2018-10-28	2018-10-29	2018-10-30	Negative
544	Female	3	2018-10-28	2018-10-29	2018-10-30	Negative
545	Male	6	2018-10-28	2018-10-29	2018-10-30	Negative
546	Male	2	2018-10-27	2018-10-29	2018-10-30	Negative
547	Female	6	2018-10-28	2018-10-29	2018-10-30	Negative
548	Male	4	2018-10-28	2018-10-29	2018-10-30	Negative
549	Male	2	2018-10-28	2018-10-29	2018-10-30	Negative
550	Male	6	2018-10-28	2018-10-29	2018-10-30	Negative
551	Male	1	2018-10-28	2018-10-29	2018-10-30	Negative
552	Male	57	2018-10-28	2018-10-29	2018-10-30	Negative
553	Male	5	2018-10-25	2018-10-26	2018-10-26	Negative
554	Male	4	2018-10-25	2018-10-26	2018-10-26	Negative
555	Female	4	2018-10-25	2018-10-26	2018-10-26	Negative
556	Female	11	2018-10-25	2018-10-26	2018-10-26	Negative
557	Female	6	2018-10-25	2018-10-25	2018-10-26	Negative
558	Male	5	2018-10-25	2018-10-25	2018-10-26	Negative
559	Male	7	2018-10-24	2018-10-25	2018-10-26	Negative
560	Female	3	2018-10-24	2018-10-25	2018-10-26	Negative
561	Male	6	2018-10-24	2018-10-25	2018-10-26	Negative
562	Female	2	2018-10-24	2018-10-25	2018-10-26	Negative
563	Female	10	2018-10-24	2018-10-25	2018-10-26	Negative
564	Female	35	2018-10-24	2018-10-25	2018-10-25	Negative
565	Male	8	2018-10-23	2018-10-24	2018-10-25	Negative
566	Male	4	2018-10-23	2018-10-24	2018-10-25	Negative
567	Male	2	2018-10-23	2018-10-24	2018-10-25	Negative
568	Female	3	2018-10-23	2018-10-24	2018-10-25	Negative
569	Male	3	2018-10-23	2018-10-24	2018-10-25	Negative
570	Male	1	2018-10-23	2018-10-24	2018-10-25	Negative
571	Male	2	2018-10-23	2018-10-24	2018-10-25	Negative
572	Male	3	2018-10-23	2018-10-24	2018-10-25	Negative
573	Female	3	2018-10-23	2018-10-24	2018-10-25	Negative
574	Male	43	2018-10-23	2018-10-23	2018-10-24	Negative
575	Male	16	2018-10-23	2018-10-23	2018-10-24	Negative
576	Female	9	2018-10-23	2018-10-23	2018-10-24	Negative
577	Female	30	2018-10-23	2018-10-23	2018-10-24	Negative
578	Female	62	2018-10-22	2018-10-23	2018-10-24	Negative
579	Male	33	2018-10-22	2018-10-23	2018-10-24	Negative
580	Female	9	2018-10-22	2018-10-23	2018-10-24	Negative
581	Female	6	2018-10-20	2018-10-22	2018-10-24	Negative
582	Female	16	2018-10-22	2018-10-23	2018-10-23	Negative
583	Male	1	2018-10-22	2018-10-23	2018-10-23	Negative
584	Female	1	2018-10-22	2018-10-23	2018-10-23	Negative
585	Male	4	2018-10-22	2018-10-23	2018-10-23	Negative
586	Female	1	2018-10-22	2018-10-23	2018-10-23	Negative
587	Male	11	2018-10-18	2018-10-18	2018-10-19	Negative
588	Female	6	2018-10-18	2018-10-18	2018-10-19	Negative
589	Female	8	2018-10-18	2018-10-18	2018-10-19	Negative
590	Female	7	2018-10-17	2018-10-18	2018-10-19	Negative
591	Female	5	2018-10-17	2018-10-18	2018-10-19	Negative
592	Female	5	2018-10-17	2018-10-18	2018-10-19	Negative
593	Male	3	2018-10-17	2018-10-18	2018-10-19	Negative
594	Female	6	2018-10-16	2018-10-17	2018-10-19	Negative
595	Female	5	2018-10-16	2018-10-17	2018-10-19	Negative
596	Female	9 months	2018-10-16	2018-10-17	2018-10-18	Negative
597	Female	5	2018-10-16	2018-10-17	2018-10-18	Negative
598	Male	4	2018-10-16	2018-10-17	2018-10-18	Negative
599	Male	2	2018-10-16	2018-10-17	2018-10-18	Negative
600	Male	4	2018-10-16	2018-10-17	2018-10-18	Negative
601	Male	23	2018-10-15	2018-10-16	2018-10-17	Negative
602	Male	4	2018-10-15	2018-10-16	2018-10-17	Negative
603	Female	65	2018-10-15	2018-10-16	2018-10-17	Negative
604	Male	4	2018-10-15	2018-10-16	2018-10-17	Negative
605	Female	6	2018-10-14	2018-10-15	2018-10-17	Negative
606	Female	25	2018-10-14	2018-10-15	2018-10-17	Negative
607	Male	8	2018-10-14	2018-10-15	2018-10-17	Negative
608	Male	12	2018-10-13	2018-10-15	2018-10-17	Negative
609	Female	32	2018-10-13	2018-10-15	2018-10-17	Negative
610	Male	9	2018-10-13	2018-10-15	2018-10-17	Negative
611	Male	10 months	2018-10-14	2018-10-16	2018-10-16	Negative
612	Female	4	2018-10-13	2018-10-16	2018-10-16	Negative
613	Female	2	2018-10-13	2018-10-16	2018-10-16	Negative
614	Female	2	2018-10-14	2018-10-16	2018-10-16	Negative
615	Male	6	2018-10-15	2018-10-16	2018-10-16	Negative
616	Male	1	2018-10-14	2018-10-16	2018-10-16	Negative
617	Female	6	2018-10-11	2018-10-11	2018-10-12	Negative
618	Male	8	2018-10-11	2018-10-11	2018-10-12	Negative
619	Male	4	2018-10-10	2018-10-11	2018-10-12	Negative
620	Male	9	2018-10-10	2018-10-11	2018-10-12	Negative
621	Male	47	2018-10-10	2018-10-11	2018-10-12	Negative
622	Male	7	2018-10-10	2018-10-11	2018-10-12	Negative
623	Female	2	2018-10-10	2018-10-11	2018-10-12	Negative
624	Female	7	2018-10-10	2018-10-11	2018-10-12	Negative
625	Male	8	2018-10-10	2018-10-11	2018-10-11	Negative
626	Male	7	2018-10-10	2018-10-11	2018-10-11	Negative
627	Female	4	2018-10-10	2018-10-11	2018-10-11	Negative
628	Female	7	2018-10-10	2018-10-11	2018-10-11	Negative
629	Female	9 months	2018-10-10	2018-10-11	2018-10-11	Negative
630	Female	3	2018-10-09	2018-10-10	2018-10-11	Negative
631	Male	1	2018-10-09	2018-10-10	2018-10-11	Negative
632	Female	10	2018-10-09	2018-10-10	2018-10-11	Negative
633	Female	1	2018-10-09	2018-10-10	2018-10-11	Negative
634	Female	6 months	2018-10-09	2018-10-10	2018-10-11	Negative
635	Female	1	2018-10-09	2018-10-10	2018-10-11	Negative
636	Female	1	2018-10-09	2018-10-10	2018-10-11	Negative
637	Male	2	2018-10-09	2018-10-10	2018-10-11	Negative
638	Female	9	2018-10-09	2018-10-09	2018-10-10	Negative
639	Male	62	2018-10-09	2018-10-09	2018-10-10	Negative
640	Male	16	2018-10-08	2018-10-09	2018-10-10	Negative
641	Male	25	2018-10-08	2018-10-09	2018-10-10	Negative
642	Male	26	2018-10-08	2018-10-09	2018-10-10	Negative
643	Female	10	2018-10-07	2018-10-08	2018-10-10	Negative
644	Male	3	2018-10-07	2018-10-08	2018-10-10	Negative
645	Female	28	2018-10-06	2018-10-08	2018-10-10	Negative
646	Male	68	2018-10-06	2018-10-08	2018-10-10	Negative
647	Female	23	2018-10-06	2018-10-08	2018-10-10	Negative
648	Female	35	2018-10-06	2018-10-08	2018-10-10	Negative
649	Male	3	2018-10-08	2018-10-09	2018-10-09	Negative
650	Male	7	2018-10-08	2018-10-09	2018-10-09	Negative
651	Male	11 months	2018-10-08	2018-10-09	2018-10-09	Negative
652	Male	2	2018-10-08	2018-10-09	2018-10-09	Negative
653	Female	26	2018-10-07	2018-10-08	2018-10-09	Negative
654	Male	20	2018-10-07	2018-10-08	2018-10-09	Negative
655	Male	44	2018-10-07	2018-10-08	2018-10-09	Negative
656	Male	2	2018-10-04	2018-10-05	2018-10-05	Negative
657	Female	5	2018-10-04	2018-10-05	2018-10-05	Negative
658	Female	5	2018-10-04	2018-10-05	2018-10-05	Negative
659	Male	3	2018-10-04	2018-10-05	2018-10-05	Negative
660	Female	5	2018-10-04	2018-10-05	2018-10-05	Negative
661	Male	7	2018-10-04	2018-10-05	2018-10-05	Negative
662	Male	4	2018-10-04	2018-10-04	2018-10-05	Negative
663	Male	6	2018-10-04	2018-10-04	2018-10-05	Negative
664	Female	4	2018-10-03	2018-10-04	2018-10-05	Negative
665	Female	56	2018-10-03	2018-10-04	2018-10-05	Negative
666	Male	32	2018-10-03	2018-10-04	2018-10-05	Negative
667	Male	2	2018-10-03	2018-10-04	2018-10-04	Negative
668	Male	6	2018-10-03	2018-10-04	2018-10-04	Negative
669	Male	1	2018-10-03	2018-10-04	2018-10-04	Negative
670	Female	30	2018-10-03	2018-10-04	2018-10-04	Negative
671	Male	1	2018-10-03	2018-10-04	2018-10-04	Negative
672	Female	1	2018-10-03	2018-10-04	2018-10-04	Negative
673	Female	3	2018-10-03	2018-10-04	2018-10-04	Negative
674	Male	1	2018-10-03	2018-10-04	2018-10-04	Negative
675	Female	5	2018-10-02	2018-10-03	2018-10-03	Negative
676	Male	81	2018-10-02	2018-10-03	2018-10-03	Negative
677	Female	6	2018-10-02	2018-10-02	2018-10-03	Negative
678	Female	5	2018-10-02	2018-10-02	2018-10-03	Negative
679	Male	7	2018-10-01	2018-10-02	2018-10-03	Negative
680	Male	5	2018-10-01	2018-10-02	2018-10-03	Negative
681	Male	37	2018-10-01	2018-10-02	2018-10-03	Negative
682	Female	48	2018-10-01	2018-10-01	2018-10-03	Negative
683	Female	44	2018-09-30	2018-10-01	2018-10-03	Negative
684	Female	2	2018-09-30	2018-10-01	2018-10-03	Negative
685	Female	3	2018-09-29	2018-10-01	2018-10-03	Negative
686	Female	26	2018-09-29	2018-10-01	2018-10-03	Negative
687	Male	66	2018-09-29	2018-10-01	2018-10-03	Negative
688	Male	4	2018-09-29	2018-10-01	2018-10-03	Negative
689	Female	4	2018-09-29	2018-10-01	2018-10-03	Negative
690	Female	63	2018-09-29	2018-10-01	2018-10-03	Negative
691	Female	3	2018-09-27	2018-09-28	2018-09-28	Negative
692	Male	26	2018-09-27	2018-09-28	2018-09-28	Negative
693	Female	75	2018-09-27	2018-09-27	2018-09-28	Negative
694	Female	5	2018-09-27	2018-09-27	2018-09-28	Negative
695	Female	3	2018-09-26	2018-09-27	2018-09-28	Negative
696	Female	4	2018-09-26	2018-09-27	2018-09-28	Negative
697	Female	14	2018-09-25	2018-09-26	2018-09-27	Negative
698	Female	22	2018-09-25	2018-09-26	2018-09-27	Negative
699	Female	11 months	2018-09-25	2018-09-26	2018-09-27	Negative
700	Male	5	2018-09-25	2018-09-26	2018-09-27	Negative
701	Male	8	2018-09-25	2018-09-26	2018-09-27	Negative
702	Male	10 months	2018-09-25	2018-09-26	2018-09-27	Negative
703	Female	3	2018-09-25	2018-09-26	2018-09-27	Negative
704	Male	42	2018-09-25	2018-09-26	2018-09-26	Negative
705	Male	13	2018-09-25	2018-09-25	2018-09-26	Negative
706	Male	7	2018-09-25	2018-09-25	2018-09-26	Negative
707	Female	27	2018-09-25	2018-09-25	2018-09-26	Negative
708	Female	26	2018-09-24	2018-09-25	2018-09-26	Negative
709	Female	7	2018-09-24	2018-09-25	2018-09-26	Negative
710	Male	5	2018-09-24	2018-09-25	2018-09-26	Negative
711	Female	3	2018-09-23	2018-09-24	2018-09-26	Negative
712	Male	25	2018-09-22	2018-09-24	2018-09-26	Negative
713	Female	4	2018-09-22	2018-09-24	2018-09-26	Negative
714	Female	7	2018-09-22	2018-09-24	2018-09-26	Negative
715	Female	12	2018-09-22	2018-09-24	2018-09-26	Negative
716	Female	28	2018-09-22	2018-09-24	2018-09-26	Negative
717	Female	4	2018-09-22	2018-09-24	2018-09-26	Negative
718	Female	25	2018-09-24	2018-09-25	2018-09-25	Negative
719	Male	9 months	2018-09-24	2018-09-25	2018-09-25	Negative
720	Female	7	2018-09-24	2018-09-25	2018-09-25	Negative
721	Male	3	2018-09-24	2018-09-25	2018-09-25	Negative
722	Male	4	2018-09-24	2018-09-25	2018-09-25	Negative
723	Male	1	2018-09-24	2018-09-25	2018-09-25	Negative
724	Male	7 months	2018-09-24	2018-09-25	2018-09-25	Negative
725	Female	6	2018-09-20	2018-09-20	2018-09-21	Negative
726	Female	10	2018-09-20	2018-09-20	2018-09-21	Negative
727	Male	4	2018-09-20	2018-09-20	2018-09-21	Negative
728	Female	28	2018-09-19	2018-09-20	2018-09-21	Negative
729	Male	5	2018-09-19	2018-09-20	2018-09-21	Negative
730	Male	2	2018-09-19	2018-09-20	2018-09-21	Negative
731	Male	3	2018-09-18	2018-09-19	2018-09-20	Negative
732	Male	3	2018-09-18	2018-09-19	2018-09-20	Negative
733	Female	1	2018-09-18	2018-09-19	2018-09-20	Negative
734	Male	3 months	2018-09-18	2018-09-19	2018-09-20	Negative
735	Female	3	2018-09-18	2018-09-19	2018-09-20	Negative
736	Male	11 months	2018-09-18	2018-09-19	2018-09-20	Negative
737	Male	4	2018-09-18	2018-09-19	2018-09-20	Negative
738	Male	9 months	2018-09-18	2018-09-19	2018-09-20	Negative
739	Female	30	2018-09-18	2018-09-18	2018-09-19	Negative
740	Female	4	2018-09-18	2018-09-18	2018-09-19	Negative
741	Male	4	2018-09-18	2018-09-18	2018-09-19	Negative
742	Female	4	2018-09-17	2018-09-18	2018-09-19	Negative
743	Male	7	2018-09-17	2018-09-18	2018-09-19	Negative
744	Male	5	2018-09-17	2018-09-18	2018-09-19	Negative
745	Male	5	2018-09-16	2018-09-17	2018-09-19	Negative
746	Male	6	2018-09-16	2018-09-17	2018-09-19	Negative
747	Male	44	2018-09-16	2018-09-17	2018-09-19	Negative
748	Male	78	2018-09-15	2018-09-17	2018-09-19	Negative
749	Female	9	2018-09-15	2018-09-17	2018-09-19	Negative
750	Male	7	2018-09-15	2018-09-17	2018-09-19	Negative
751	Male	20	2018-09-15	2018-09-17	2018-09-19	Negative
752	Female	60	2018-09-15	2018-09-17	2018-09-19	Negative
753	Female	4	2018-09-15	2018-09-17	2018-09-19	Negative
754	Female	2	2018-09-17	2018-09-18	2018-09-18	Negative
755	Female	1	2018-09-17	2018-09-18	2018-09-18	Negative
756	Male	34	2018-09-17	2018-09-18	2018-09-18	Negative
757	Male	6	2018-09-17	2018-09-18	2018-09-18	Negative
758	Female	2	2018-09-17	2018-09-18	2018-09-18	Negative
759	Female	3	2018-09-17	2018-09-18	2018-09-18	Negative
760	Male	22 months	2018-09-13	2018-09-14	2018-09-14	Negative
761	Female	8 months	2018-09-13	2018-09-14	2018-09-14	Negative
762	Male	6	2018-09-13	2018-09-14	2018-09-14	Negative
763	Male	9	2018-09-13	2018-09-13	2018-09-14	Negative
764	Male	20 months	2018-09-12	2018-09-13	2018-09-14	Negative
765	Female	23 months	2018-09-12	2018-09-13	2018-09-14	Negative
766	Female	10	2018-09-12	2018-09-13	2018-09-14	Negative
767	Male	5	2018-09-11	2018-09-12	2018-09-13	Negative
768	Male	8	2018-09-11	2018-09-12	2018-09-13	Negative
769	Female	33	2018-09-11	2018-09-12	2018-09-13	Negative
770	Male	10 months	2018-09-11	2018-09-12	2018-09-13	Negative
771	Female	3	2018-09-11	2018-09-12	2018-09-13	Negative
772	Female	1	2018-09-11	2018-09-12	2018-09-13	Negative
773	Male	3	2018-09-11	2018-09-12	2018-09-13	Negative
774	Female	7	2018-09-11	2018-09-12	2018-09-12	Negative
775	Female	11	2018-09-11	2018-09-11	2018-09-12	Negative
776	Male	10	2018-09-11	2018-09-11	2018-09-12	Negative
777	Male	7	2018-09-10	2018-09-11	2018-09-12	Negative
778	Female	10	2018-09-10	2018-09-11	2018-09-12	Negative
779	Female	5	2018-09-10	2018-09-11	2018-09-12	Negative
780	Male	4	2018-09-10	2018-09-11	2018-09-12	Negative
781	Female	4	2018-09-10	2018-09-11	2018-09-12	Negative
782	Female	3	2018-09-10	2018-09-11	2018-09-12	Negative
783	Female	45	2018-09-09	2018-09-10	2018-09-12	Negative
784	Female	26	2018-09-08	2018-09-10	2018-09-12	Negative
785	Male	3	2018-09-08	2018-09-10	2018-09-12	Negative
786	Male	4	2018-09-08	2018-09-10	2018-09-12	Negative
787	Female	6	2018-09-08	2018-09-10	2018-09-12	Negative
788	Female	3	2018-09-10	2018-09-11	2018-09-11	Negative
789	Female	4	2018-09-10	2018-09-11	2018-09-11	Negative
790	Female	1	2018-09-10	2018-09-11	2018-09-11	Negative
791	Male	1	2018-09-10	2018-09-11	2018-09-11	Negative
792	Male	2	2018-09-10	2018-09-11	2018-09-11	Negative
793	Female	5	2018-09-10	2018-09-11	2018-09-11	Negative
794	Male	7 months	2018-09-10	2018-09-11	2018-09-11	Negative
795	Male	32	2018-09-05	2018-09-06	2018-09-06	Negative
796	Female	48	2018-09-05	2018-09-06	2018-09-06	Negative
797	Male	7	2018-09-05	2018-09-05	2018-09-06	Negative
798	Male	12	2018-09-05	2018-09-05	2018-09-06	Negative
799	Female	10 months	2018-09-04	2018-09-05	2018-09-06	Negative
800	Male	4	2018-09-04	2018-09-05	2018-09-06	Negative
801	Male	30	2018-09-04	2018-09-05	2018-09-06	Negative
802	Female	1	2018-09-04	2018-09-05	2018-09-06	Negative
803	Female	5	2018-09-06	2018-09-07	2018-09-07	Negative
804	Female	4	2018-09-06	2018-09-07	2018-09-07	Negative
805	Male	8	2018-09-06	2018-09-07	2018-09-07	Negative
806	Female	20	2018-09-06	2018-09-06	2018-09-07	Negative
807	Male	5	2018-09-06	2018-09-06	2018-09-07	Negative
808	Male	2	2018-09-06	2018-09-06	2018-09-07	Negative
809	Female	4	2018-09-06	2018-09-06	2018-09-07	Negative
810	Female	34	2018-09-05	2018-09-06	2018-09-07	Negative
811	Female	25	2018-09-04	2018-09-04	2018-09-05	Negative
812	Male	79	2018-09-04	2018-09-04	2018-09-05	Negative
813	Male	8	2018-09-03	2018-09-04	2018-09-05	Negative
814	Male	14	2018-09-03	2018-09-04	2018-09-05	Negative
815	Male	13	2018-09-03	2018-09-04	2018-09-05	Negative
816	Female	41	2018-09-02	2018-09-03	2018-09-05	Negative
817	Female	6	2018-09-02	2018-09-03	2018-09-05	Negative
818	Female	12	2018-09-02	2018-09-03	2018-09-05	Negative
819	Male	7	2018-09-02	2018-09-03	2018-09-05	Negative
820	Female	46	2018-09-01	2018-09-03	2018-09-05	Negative
821	Female	8	2018-09-01	2018-09-03	2018-09-05	Negative
822	Male	4	2018-09-01	2018-09-03	2018-09-05	Negative
823	Male	10 months	2018-09-03	2018-09-04	2018-09-04	Negative
824	Male	7 months	2018-09-03	2018-09-04	2018-09-04	Negative
825	Female	1	2018-09-03	2018-09-04	2018-09-04	Negative
826	Male	1	2018-09-03	2018-09-04	2018-09-04	Negative
827	Female	2	2018-09-03	2018-09-04	2018-09-04	Negative
828	Female	1	2018-09-03	2018-09-04	2018-09-04	Negative
829	Female	8	2018-08-30	2018-08-30	2018-08-31	Negative
830	Male	9	2018-08-30	2018-08-30	2018-08-31	Negative
831	Female	10	2018-08-29	2018-08-30	2018-08-31	Negative
832	Female	10	2018-08-29	2018-08-30	2018-08-31	Negative
833	Female	7	2018-08-29	2018-08-30	2018-08-31	Negative
834	Male	8	2018-08-28	2018-08-29	2018-08-31	Negative
835	Male	6	2018-08-28	2018-08-29	2018-08-31	Negative
836	Female	6	2018-08-28	2018-08-29	2018-08-31	Negative
837	Male	6	2018-08-28	2018-08-29	2018-08-31	Negative
838	Female	5	2018-08-28	2018-08-29	2018-08-31	Negative
839	Male	28	2018-08-28	2018-08-30	2018-08-30	Negative
840	Female	19	2018-08-28	2018-08-29	2018-08-30	Negative
841	Female	6 months	2018-08-28	2018-08-29	2018-08-30	Negative
842	Male	11 months	2018-08-28	2018-08-29	2018-08-30	Negative
843	Female	2	2018-08-28	2018-08-29	2018-08-30	Negative
844	Male	9 months	2018-08-28	2018-08-29	2018-08-30	Negative
845	Male	8	2018-08-27	2018-08-28	2018-08-29	Negative
846	Female	2	2018-08-27	2018-08-28	2018-08-29	Negative
847	Male	9	2018-08-26	2018-08-28	2018-08-29	Negative
848	Male	14	2018-08-26	2018-08-28	2018-08-29	Negative
849	Male	5	2018-08-26	2018-08-28	2018-08-29	Negative
850	Female	11	2018-08-26	2018-08-27	2018-08-29	Negative
851	Male	6	2018-08-25	2018-08-27	2018-08-29	Negative
852	Female	13	2018-08-25	2018-08-27	2018-08-29	Negative
853	Male	34	2018-08-25	2018-08-27	2018-08-29	Negative
854	Male	10	2018-08-25	2018-08-27	2018-08-29	Negative
855	Male	3	2018-08-27	2018-08-28	2018-08-28	Negative
856	Male	31	2018-08-27	2018-08-28	2018-08-28	Negative
857	Male	5 months	2018-08-27	2018-08-28	2018-08-28	Negative
858	Male	37	2018-08-27	2018-08-28	2018-08-28	Negative
859	Male	2	2018-08-27	2018-08-28	2018-08-28	Negative
860	Female	7	2018-08-27	2018-08-28	2018-08-28	Negative
861	Male	11	2018-08-22	2018-08-23	2018-08-24	Negative
862	Female	9 months	2018-08-21	2018-08-22	2018-08-24	Negative
863	Male	30	2018-08-21	2018-08-22	2018-08-23	Negative
864	Male	1	2018-08-21	2018-08-22	2018-08-23	Negative
865	Male	11 months	2018-08-21	2018-08-22	2018-08-23	Negative
866	Female	5 months	2018-08-21	2018-08-22	2018-08-23	Negative
867	Female	10 months	2018-08-21	2018-08-22	2018-08-23	Negative
868	Female	5 months	2018-08-21	2018-08-22	2018-08-23	Negative
869	Male	11 months	2018-08-21	2018-08-22	2018-08-23	Negative
870	Female	9	2018-08-21	2018-08-22	2018-08-23	Negative
871	Female	17	2018-08-20	2018-08-21	2018-08-22	Negative
872	Female	4	2018-08-20	2018-08-21	2018-08-22	Negative
873	Male	30	2018-08-20	2018-08-21	2018-08-22	Negative
874	Male	34	2018-08-20	2018-08-21	2018-08-22	Negative
875	Female	6	2018-08-20	2018-08-21	2018-08-22	Negative
876	Female	26	2018-08-20	2018-08-21	2018-08-22	Negative
877	Male	81	2018-08-20	2018-08-21	2018-08-22	Negative
878	Male	3	2018-08-20	2018-08-21	2018-08-22	Negative
879	Male	13	2018-08-20	2018-08-21	2018-08-22	Negative
880	Male	5	2018-08-20	2018-08-21	2018-08-22	Negative
881	Male	23	2018-08-20	2018-08-21	2018-08-22	Negative
882	Female	25	2018-08-20	2018-08-21	2018-08-22	Negative
883	Female	25	2018-08-20	2018-08-21	2018-08-22	Negative
884	Female	5	2018-08-20	2018-08-21	2018-08-22	Negative
885	Female	1	2018-08-20	2018-08-21	2018-08-21	Negative
886	Male	8	2018-08-20	2018-08-21	2018-08-21	Negative
887	Male	1	2018-08-20	2018-08-21	2018-08-21	Negative
888	Female	72	2018-08-20	2018-08-21	2018-08-21	Negative
889	Female	1	2018-08-20	2018-08-21	2018-08-21	Negative
890	Male	5 months	2018-08-20	2018-08-21	2018-08-21	Negative
891	Male	10	2018-08-15	2018-08-16	2018-08-17	Negative
892	Female	36	2018-08-15	2018-08-16	2018-08-17	Negative
893	Male	3	2018-08-15	2018-08-16	2018-08-17	Negative
894	Female	7	2018-08-15	2018-08-16	2018-08-17	Negative
895	Female	5	2018-08-15	2018-08-16	2018-08-17	Negative
896	Female	21	2018-08-15	2018-08-16	2018-08-17	Negative
897	Male	3	2018-08-16	2018-08-16	2018-08-17	Negative
898	Male	10	2018-08-15	2018-08-16	2018-08-17	Negative
899	Female	5	2018-08-15	2018-08-16	2018-08-17	Negative
900	Female	37	2018-08-15	2018-08-16	2018-08-17	Negative
901	Male	8	2018-08-15	2018-08-16	2018-08-17	Negative
902	Male	4	2018-08-16	2018-08-16	2018-08-17	Negative
903	Female	47	2018-08-14	2018-08-15	2018-08-16	Negative
904	Female	35	2018-08-14	2018-08-15	2018-08-16	Negative
905	Male	10 months	2018-08-14	2018-08-15	2018-08-16	Negative
906	Male	8 months	2018-08-14	2018-08-15	2018-08-16	Negative
907	Female	10	2018-08-14	2018-08-15	2018-08-16	Negative
908	Female	21	2018-08-14	2018-08-15	2018-08-16	Negative
909	Female	27	2018-08-14	2018-08-15	2018-08-16	Negative
910	Female	5	2018-08-14	2018-08-15	2018-08-16	Negative
911	Female	6	2018-08-14	2018-08-14	2018-08-15	Negative
912	Male	31	2018-08-14	2018-08-14	2018-08-15	Negative
913	Female	27	2018-08-14	2018-08-14	2018-08-15	Negative
914	Female	69	2018-08-13	2018-08-14	2018-08-15	Negative
915	Male	9	2018-08-13	2018-08-14	2018-08-15	Negative
916	Male	14	2018-08-13	2018-08-14	2018-08-15	Negative
917	Female	9	2018-08-13	2018-08-14	2018-08-15	Negative
918	Female	6 months	2018-08-12	2018-08-13	2018-08-15	Negative
919	Female	10 months	2018-08-13	2018-08-14	2018-08-14	Negative
920	Male	7	2018-08-13	2018-08-14	2018-08-14	Negative
921	Female	8 months	2018-08-13	2018-08-14	2018-08-14	Negative
922	Female	3	2018-08-13	2018-08-14	2018-08-14	Negative
923	Male	2	2018-08-13	2018-08-14	2018-08-14	Negative
924	Female	30	2018-08-13	2018-08-14	2018-08-14	Negative
925	Male	3	2018-08-10	2018-08-10	2018-08-10	Negative
926	Female	35	2018-08-10	2018-08-10	2018-08-10	Negative
927	Male	5	2018-08-10	2018-08-10	2018-08-10	Negative
928	Male	7	2018-08-09	2018-08-09	2018-08-10	Negative
929	Male	10	2018-08-09	2018-08-09	2018-08-10	Negative
930	Female	25	2018-08-09	2018-08-09	2018-08-10	Negative
931	Female	59	2018-08-08	2018-08-09	2018-08-09	Negative
932	Female	19	2018-08-07	2018-08-08	2018-08-09	Negative
933	Male	48	2018-08-07	2018-08-08	2018-08-09	Negative
934	Male	1	2018-08-07	2018-08-08	2018-08-09	Negative
935	Male	2	2018-08-07	2018-08-08	2018-08-09	Negative
936	Female	2	2018-08-07	2018-08-08	2018-08-09	Negative
937	Female	2	2018-08-07	2018-08-08	2018-08-09	Negative
938	Male	4	2018-08-07	2018-08-08	2018-08-09	Negative
939	Female	28	2018-08-07	2018-08-07	2018-08-08	Negative
940	Female	9	2018-08-07	2018-08-07	2018-08-08	Negative
941	Female	14	2018-08-07	2018-08-07	2018-08-08	Negative
942	Female	74	2018-08-07	2018-08-07	2018-08-08	Negative
943	Female	5	2018-08-06	2018-08-07	2018-08-08	Negative
944	Male	62	2018-08-06	2018-08-06	2018-08-08	Negative
945	Male	6	2018-08-06	2018-08-06	2018-08-08	Negative
946	Male	6	2018-08-06	2018-08-06	2018-08-08	Negative
947	Female	6	2018-08-06	2018-08-06	2018-08-08	Negative
948	Male	5	2018-08-06	2018-08-06	2018-08-08	Negative
949	Male	6	2018-08-06	2018-08-06	2018-08-08	Negative
950	Male	7	2018-08-06	2018-08-06	2018-08-08	Negative
951	Male	16	2018-08-06	2018-08-06	2018-08-08	Negative
952	Female	64	2018-08-06	2018-08-06	2018-08-08	Negative
953	Male	20	2018-08-06	2018-08-07	2018-08-07	Negative
954	Male	3	2018-08-06	2018-08-07	2018-08-07	Negative
955	Male	8	2018-08-07	2018-08-07	2018-08-07	Negative
956	Male	1	2018-08-06	2018-08-07	2018-08-07	Negative
957	Female	4	2018-08-07	2018-08-07	2018-08-07	Negative
958	Male	4	2018-08-07	2018-08-07	2018-08-07	Negative
959	Female	21	2018-08-02	2018-08-03	2018-08-03	Negative
960	Female	71	2018-08-02	2018-08-02	2018-08-03	Negative
961	Female	5	2018-08-02	2018-08-02	2018-08-03	Negative
962	Female	9	2018-08-01	2018-08-01	2018-08-03	Negative
963	Male	6	2018-08-01	2018-08-01	2018-08-03	Negative
964	Female	3	2018-07-31	2018-08-01	2018-08-03	Negative
965	Male	54	2018-07-31	2018-08-01	2018-08-03	Negative
966	Female	30	2018-07-31	2018-08-01	2018-08-02	Negative
967	Female	52	2018-07-31	2018-08-01	2018-08-02	Negative
968	Female	1	2018-07-31	2018-08-01	2018-08-02	Negative
969	Male	1	2018-07-31	2018-08-01	2018-08-02	Negative
970	Male	26	2018-07-31	2018-08-01	2018-08-02	Negative
971	Female	2	2018-07-31	2018-08-01	2018-08-02	Negative
972	Female	1	2018-07-31	2018-08-01	2018-08-02	Negative
973	Male	6	2018-07-31	2018-08-01	2018-08-02	Negative
974	Male	11 months	2018-07-31	2018-08-01	2018-08-02	Negative
975	Male	1	2018-07-31	2018-08-01	2018-08-02	Negative
976	Female	3	2018-07-31	2018-07-31	2018-08-01	Negative
977	Male	24	2018-07-31	2018-07-31	2018-08-01	Negative
978	Female	22	2018-07-31	2018-07-31	2018-08-01	Negative
979	Male	7	2018-07-30	2018-07-31	2018-08-01	Negative
980	Male	7	2018-07-30	2018-07-31	2018-08-01	Negative
981	Male	8	2018-07-30	2018-07-31	2018-08-01	Negative
982	Female	14	2018-07-29	2018-07-31	2018-08-01	Negative
983	Male	38	2018-07-29	2018-07-30	2018-08-01	Negative
984	Male	16	2018-07-29	2018-07-30	2018-08-01	Negative
985	Male	27	2018-07-28	2018-07-30	2018-08-01	Negative
986	Female	6	2018-07-28	2018-07-30	2018-08-01	Negative
987	Female	5	2018-07-28	2018-07-30	2018-08-01	Negative
988	Male	5	2018-07-28	2018-07-30	2018-08-01	Negative
989	Female	3	2018-07-28	2018-07-30	2018-08-01	Negative
990	Male	39	2018-07-30	2018-07-31	2018-07-31	Negative
991	Male	17	2018-07-29	2018-07-30	2018-07-31	Negative
992	Male	28	2018-07-26	2018-07-27	2018-07-27	Negative
993	Male	6	2018-07-25	2018-07-27	2018-07-27	Negative
994	Male	3	2018-07-25	2018-07-26	2018-07-27	Negative
995	Male	48	2018-07-25	2018-07-26	2018-07-27	Negative
996	Female	26	2018-07-25	2018-07-26	2018-07-27	Negative
997	Male	30	2018-07-25	2018-07-26	2018-07-27	Negative
998	Male	5	2018-07-25	2018-07-25	2018-07-27	Negative
999	Male	10	2018-07-25	2018-07-25	2018-07-27	Negative
1000	Female	60	2018-07-25	2018-07-25	2018-07-27	Negative
1001	Male	64	2018-07-25	2018-07-26	2018-07-26	Negative
1002	Female	50	2018-07-24	2018-07-25	2018-07-26	Negative
1003	Female	2	2018-07-24	2018-07-25	2018-07-26	Negative
1004	Male	3	2018-07-24	2018-07-25	2018-07-26	Negative
1005	Female	49	2018-07-24	2018-07-25	2018-07-26	Negative
1006	Male	3	2018-07-24	2018-07-25	2018-07-26	Negative
1007	Female	7	2018-07-24	2018-07-24	2018-07-25	Negative
1008	Female	45	2018-07-24	2018-07-24	2018-07-25	Negative
1009	Male	27	2018-07-24	2018-07-24	2018-07-25	Negative
1010	Female	60	2018-07-24	2018-07-24	2018-07-25	Negative
1011	Male	4	2018-07-23	2018-07-24	2018-07-25	Negative
1012	Female	34	2018-07-23	2018-07-24	2018-07-25	Negative
1013	Male	7	2018-07-23	2018-07-23	2018-07-25	Negative
1014	Male	30	2018-07-22	2018-07-23	2018-07-25	Negative
1015	Female	3	2018-07-22	2018-07-23	2018-07-25	Negative
1016	Male	5	2018-07-22	2018-07-23	2018-07-25	Negative
1017	Male	33	2018-07-23	2018-07-24	2018-07-24	Negative
1018	Female	26	2018-07-23	2018-07-24	2018-07-24	Negative
1019	Male	2	2018-07-23	2018-07-24	2018-07-24	Negative
1020	Female	1	2018-07-23	2018-07-24	2018-07-24	Negative
1021	Female	8 months	2018-07-23	2018-07-24	2018-07-24	Negative
1022	Male	36	2018-07-23	2018-07-24	2018-07-24	Negative
1023	Female	82	2018-07-23	2018-07-23	2018-07-24	Negative
1024	Male	40	2018-07-22	2018-07-23	2018-07-24	Negative
1025	Female	13	2018-07-19	2018-07-19	2018-07-20	Negative
1026	Female	27	2018-07-19	2018-07-19	2018-07-20	Negative
1027	Female	57	2018-07-18	2018-07-18	2018-07-20	Negative
1028	Male	11	2018-07-18	2018-07-18	2018-07-20	Negative
1029	Female	8	2018-07-18	2018-07-18	2018-07-20	Negative
1030	Female	20	2018-07-18	2018-07-19	2018-07-20	Negative
1031	Male	28	2018-07-17	2018-07-18	2018-07-19	Negative
1032	Male	1	2018-07-17	2018-07-18	2018-07-19	Negative
1033	Male	6 months	2018-07-17	2018-07-18	2018-07-19	Negative
1034	Male	9 months	2018-07-17	2018-07-18	2018-07-19	Negative
1035	Male	9	2018-07-17	2018-07-18	2018-07-19	Negative
1036	Male	3	2018-07-17	2018-07-18	2018-07-19	Negative
1037	Male	7	2018-07-17	2018-07-17	2018-07-18	Negative
1038	Female	31	2018-07-17	2018-07-17	2018-07-18	Negative
1039	Male	58	2018-07-17	2018-07-17	2018-07-18	Negative
1040	Female	3	2018-07-17	2018-07-17	2018-07-18	Negative
1041	Male	26	2018-07-17	2018-07-17	2018-07-18	Negative
1042	Female	4	2018-07-17	2018-07-17	2018-07-18	Negative
1043	Male	28	2018-07-17	2018-07-17	2018-07-18	Negative
1044	Female	30	2018-07-17	2018-07-17	2018-07-18	Negative
1045	Male	15	2018-07-16	2018-07-17	2018-07-18	Negative
1046	Male	24	2018-07-16	2018-07-16	2018-07-18	Negative
1047	Female	8	2018-07-15	2018-07-16	2018-07-18	Negative
1048	Male	34	2018-07-15	2018-07-16	2018-07-18	Negative
1049	Female	7	2018-07-15	2018-07-16	2018-07-18	Negative
1050	Male	8	2018-07-15	2018-07-16	2018-07-18	Negative
1051	Female	50	2018-07-15	2018-07-16	2018-07-18	Negative
1052	Male	1	2018-07-16	2018-07-17	2018-07-17	Negative
1053	Male	7	2018-07-16	2018-07-17	2018-07-17	Negative
1054	Female	63	2018-07-16	2018-07-17	2018-07-17	Negative
1055	Male	1	2018-07-16	2018-07-17	2018-07-17	Negative
1056	Male	6	2018-07-16	2018-07-17	2018-07-17	Negative
1057	Male	2	2018-07-16	2018-07-17	2018-07-17	Negative
1058	Female	8	2018-07-16	2018-07-17	2018-07-17	Negative
1059	Male	16	2018-07-15	2018-07-16	2018-07-17	Negative
1060	Female	57	2018-07-10	2018-07-11	2018-07-11	Negative
1061	Female	26	2018-07-10	2018-07-11	2018-07-11	Negative
1062	Female	35	2018-07-10	2018-07-11	2018-07-11	Negative
1063	Male	32	2018-07-10	2018-07-11	2018-07-11	Negative
1064	Male	14	2018-07-11	2018-07-12	2018-07-13	Negative
1065	Female	10	2018-07-11	2018-07-12	2018-07-13	Negative
1066	Female	6	2018-07-11	2018-07-12	2018-07-13	Negative
1067	Male	52	2018-07-11	2018-07-12	2018-07-13	Negative
1068	Male	32	2018-07-11	2018-07-12	2018-07-13	Negative
1069	Male	60	2018-07-11	2018-07-12	2018-07-12	Negative
1070	Male	32	2018-07-10	2018-07-11	2018-07-12	Negative
1071	Male	10 months	2018-07-10	2018-07-11	2018-07-12	Negative
1072	Female	4	2018-07-10	2018-07-11	2018-07-12	Negative
1073	Male	4	2018-07-10	2018-07-11	2018-07-12	Negative
1074	Male	6	2018-07-10	2018-07-11	2018-07-11	Negative
1075	Female	7	2018-07-10	2018-07-11	2018-07-11	Negative
1076	Male	12	2018-07-10	2018-07-11	2018-07-11	Negative
1077	Female	6	2018-07-10	2018-07-11	2018-07-11	Negative
1078	Male	15	2018-07-10	2018-07-11	2018-07-11	Negative
1079	Female	30	2018-07-10	2018-07-11	2018-07-11	Negative
1080	Female	5	2018-07-09	2018-07-10	2018-07-11	Negative
1081	Male	11	2018-07-09	2018-07-10	2018-07-11	Negative
1082	Female	9	2018-07-09	2018-07-10	2018-07-11	Negative
1083	Male	54	2018-07-09	2018-07-10	2018-07-11	Negative
1084	Male	5	2018-07-09	2018-07-10	2018-07-11	Negative
1085	Male	5	2018-07-09	2018-07-10	2018-07-11	Negative
1086	Male	3	2018-07-09	2018-07-10	2018-07-10	Negative
1087	Female	9 months	2018-07-09	2018-07-10	2018-07-10	Negative
1088	Female	1	2018-07-09	2018-07-10	2018-07-10	Negative
1089	Female	1	2018-07-09	2018-07-10	2018-07-10	Negative
1090	Male	8 months	2018-07-09	2018-07-10	2018-07-10	Negative
1091	Female	16	2018-07-09	2018-07-10	2018-07-10	Negative
1092	Male	37	2018-07-09	2018-07-09	2018-07-10	Negative
1093	Male	30	2018-07-08	2018-07-09	2018-07-10	Negative
1094	Female	4	2018-07-05	2018-07-05	2018-07-06	Negative
1095	Male	14	2018-07-05	2018-07-05	2018-07-06	Negative
1096	Male	30	2018-07-05	2018-07-05	2018-07-06	Negative
1097	Male	78	2018-07-05	2018-07-05	2018-07-06	Negative
1098	Female	72	2018-07-05	2018-07-05	2018-07-06	Negative
1099	Male	16	2018-07-05	2018-07-05	2018-07-05	Negative
1100	Male	47	2018-07-04	2018-07-05	2018-07-05	Negative
1101	Female	35	2018-07-04	2018-07-04	2018-07-05	Negative
1102	Female	33	2018-07-03	2018-07-04	2018-07-05	Negative
1103	Male	4	2018-07-03	2018-07-04	2018-07-05	Negative
1104	Female	57	2018-07-03	2018-07-03	2018-07-04	Negative
1105	Female	31	2018-07-02	2018-07-03	2018-07-04	Negative
1106	Female	65	2018-07-02	2018-07-03	2018-07-04	Negative
1107	Male	4	2018-07-01	2018-07-02	2018-07-04	Negative
1108	Male	16	2018-07-01	2018-07-02	2018-07-04	Negative
1109	Male	8	2018-07-01	2018-07-02	2018-07-04	Negative
1110	Female	4	2018-07-01	2018-07-02	2018-07-04	Negative
1111	Female	19	2018-06-30	2018-07-02	2018-07-04	Negative
1112	Male	31	2018-06-30	2018-07-02	2018-07-04	Negative
1113	Female	1	2018-07-02	2018-07-03	2018-07-03	Negative
1114	Female	6 months	2018-07-02	2018-07-03	2018-07-03	Negative
1115	Male	9 months	2018-07-02	2018-07-03	2018-07-03	Negative
1116	Female	6	2018-07-02	2018-07-03	2018-07-03	Negative
1117	Male	1	2018-07-02	2018-07-03	2018-07-03	Negative
1118	Female	20	2018-07-01	2018-07-02	2018-07-03	Negative
1119	Female	78	2018-07-01	2018-07-02	2018-07-03	Negative
1120	Female	24	2018-07-02	2018-07-02	2018-07-03	Negative
1121	Female	47	2018-06-28	2018-06-29	2018-06-29	Negative
1122	Male	33	2018-06-27	2018-06-29	2018-06-29	Negative
1123	Male	24	2018-06-26	2018-06-28	2018-06-29	Negative
1124	Female	1	2018-06-26	2018-06-27	2018-06-28	Negative
1125	Female	27	2018-06-26	2018-06-27	2018-06-28	Negative
1126	Male	6	2018-06-26	2018-06-27	2018-06-28	Negative
1127	Female	4	2018-06-26	2018-06-27	2018-06-28	Negative
1128	Male	9 months	2018-06-26	2018-06-27	2018-06-28	Negative
1129	Female	2	2018-06-26	2018-06-27	2018-06-27	Negative
1130	Female	35	2018-06-26	2018-06-27	2018-06-27	Negative
1131	Female	69	2018-06-26	2018-06-27	2018-06-27	Negative
1132	Female	82	2018-06-25	2018-06-26	2018-06-27	Negative
1133	Female	33	2018-06-25	2018-06-26	2018-06-27	Negative
1134	Male	7	2018-06-25	2018-06-26	2018-06-27	Negative
1135	Female	9	2018-06-25	2018-06-26	2018-06-27	Negative
1136	Female	10	2018-06-24	2018-06-25	2018-06-27	Negative
1137	Female	6	2018-06-24	2018-06-25	2018-06-27	Negative
1138	Male	10	2018-06-24	2018-06-25	2018-06-27	Negative
1139	Male	32	2018-06-24	2018-06-25	2018-06-27	Negative
1140	Male	4	2018-06-23	2018-06-25	2018-06-27	Negative
1141	Male	3	2018-06-23	2018-06-25	2018-06-27	Negative
1142	Male	7	2018-06-23	2018-06-25	2018-06-27	Negative
1143	Male	9 months	2018-06-25	2018-06-26	2018-06-26	Negative
1144	Female	4	2018-06-25	2018-06-26	2018-06-26	Negative
1145	Female	2	2018-06-25	2018-06-26	2018-06-26	Negative
1146	Male	36	2018-06-25	2018-06-25	2018-06-26	Negative
1147	Female	69	2018-06-25	2018-06-25	2018-06-26	Negative
1148	Male	17	2018-06-24	2018-06-25	2018-06-26	Negative
1149	Male	19	2018-06-24	2018-06-25	2018-06-26	Negative
1150	Male	32	2018-06-24	2018-06-25	2018-06-26	Negative
1151	Male	64	2018-06-21	2018-06-22	2018-06-22	Negative
1152	Female	14	2018-06-21	2018-06-22	2018-06-22	Negative
1153	Female	6	2018-06-21	2018-06-21	2018-06-22	Negative
1154	Male	33	2018-06-20	2018-06-21	2018-06-22	Negative
1155	Male	7	2018-06-20	2018-06-21	2018-06-22	Negative
1156	Female	33	2018-06-20	2018-06-20	2018-06-21	Negative
1157	Male	22	2018-06-19	2018-06-20	2018-06-21	Negative
1158	Female	22	2018-06-19	2018-06-20	2018-06-21	Negative
1159	Female	22	2018-06-19	2018-06-20	2018-06-21	Negative
1160	Female	64	2018-06-19	2018-06-20	2018-06-20	Negative
1161	Male	41	2018-06-19	2018-06-20	2018-06-20	Negative
1162	Male	32	2018-06-19	2018-06-20	2018-06-20	Negative
1163	Male	8	2018-06-19	2018-06-20	2018-06-20	Negative
1164	Female	5	2018-06-19	2018-06-19	2018-06-20	Negative
1165	Male	6	2018-06-18	2018-06-18	2018-06-20	Negative
1166	Female	49	2018-06-18	2018-06-18	2018-06-20	Negative
1167	Female	63	2018-06-17	2018-06-18	2018-06-20	Negative
1168	Male	7	2018-06-16	2018-06-18	2018-06-20	Negative
1169	Male	28	2018-06-16	2018-06-18	2018-06-20	Negative
1170	Female	3	2018-06-16	2018-06-18	2018-06-20	Negative
1171	Male	6	2018-06-17	2018-06-18	2018-06-20	Negative
1172	Male	1	2018-06-18	2018-06-19	2018-06-19	Negative
1173	Male	1	2018-06-18	2018-06-19	2018-06-19	Negative
1174	Female	1	2018-06-18	2018-06-19	2018-06-19	Negative
1175	Female	1	2018-06-18	2018-06-19	2018-06-19	Negative
1176	Female	6	2018-06-18	2018-06-19	2018-06-19	Negative
1177	Female	3	2018-06-18	2018-06-19	2018-06-19	Negative
1178	Male	1	2018-06-18	2018-06-19	2018-06-19	Negative
1179	Female	1	2018-06-18	2018-06-19	2018-06-19	Negative
1180	Male	31	2018-06-13	2018-06-15	2018-06-15	Negative
1181	Male	12	2018-06-13	2018-06-14	2018-06-15	Negative
1182	Male	10	2018-06-13	2018-06-14	2018-06-15	Negative
1183	Male	14	2018-06-13	2018-06-14	2018-06-15	Negative
1184	Male	40	2018-06-13	2018-06-14	2018-06-15	Negative
1185	Female	17	2018-06-12	2018-06-14	2018-06-15	Negative
1186	Female	53	2018-06-12	2018-06-14	2018-06-15	Negative
1187	Female	28	2018-06-12	2018-06-13	2018-06-14	Negative
1188	Male	28	2018-06-12	2018-06-13	2018-06-14	Negative
1189	Female	1	2018-06-12	2018-06-13	2018-06-14	Negative
1190	Male	3	2018-06-11	2018-06-12	2018-06-13	Negative
1191	Female	5	2018-06-11	2018-06-12	2018-06-13	Negative
1192	Female	16	2018-06-11	2018-06-12	2018-06-13	Negative
1193	Male	13	2018-06-11	2018-06-12	2018-06-13	Negative
1194	Female	69	2018-06-11	2018-06-12	2018-06-13	Negative
1195	Male	32	2018-06-10	2018-06-12	2018-06-13	Negative
1196	Female	24	2018-06-10	2018-06-12	2018-06-13	Negative
1197	Male	7	2018-06-10	2018-06-12	2018-06-13	Negative
1198	Male	22	2018-06-10	2018-06-12	2018-06-13	Negative
1199	Male	8 months	2018-06-10	2018-06-12	2018-06-13	Negative
1200	Female	24	2018-06-10	2018-06-12	2018-06-13	Negative
1201	Male	10	2018-06-10	2018-06-11	2018-06-13	Negative
1202	Female	5	2018-06-09	2018-06-11	2018-06-13	Negative
1203	Male	29	2018-06-11	2018-06-12	2018-06-12	Negative
1204	Male	29	2018-06-11	2018-06-12	2018-06-12	Negative
1205	Male	9	2018-06-11	2018-06-12	2018-06-12	Negative
1206	Female	6	2018-06-11	2018-06-12	2018-06-12	Negative
1207	Male	14	2018-06-11	2018-06-12	2018-06-12	Negative
1208	Male	15	2018-06-11	2018-06-12	2018-06-12	Negative
1209	Female	9 months	2018-06-11	2018-06-12	2018-06-12	Negative
1210	Female	25	2018-06-10	2018-06-11	2018-06-12	Negative
1211	Male	2	2018-06-06	2018-06-07	2018-06-08	Negative
1212	Male	17	2018-06-06	2018-06-07	2018-06-08	Negative
1213	Female	23	2018-06-06	2018-06-07	2018-06-08	Negative
1214	Female	8	2018-06-06	2018-06-07	2018-06-08	Negative
1215	Female	29	2018-06-05	2018-06-06	2018-06-08	Negative
1216	Female	11	2018-06-05	2018-06-06	2018-06-08	Negative
1217	Female	62	2018-06-05	2018-06-06	2018-06-08	Negative
1218	Male	34	2018-06-06	2018-06-07	2018-06-07	Negative
1219	Male	32	2018-06-05	2018-06-06	2018-06-07	Negative
1220	Female	1	2018-06-05	2018-06-06	2018-06-07	Negative
1221	Male	48	2018-06-05	2018-06-06	2018-06-07	Negative
1222	Female	5	2018-06-05	2018-06-06	2018-06-07	Negative
1223	Female	6	2018-06-05	2018-06-06	2018-06-07	Negative
1224	Female	2	2018-06-05	2018-06-06	2018-06-07	Negative
1225	Male	3	2018-06-05	2018-06-06	2018-06-07	Negative
1226	Female	2	2018-06-05	2018-06-06	2018-06-07	Negative
1227	Male	4	2018-06-05	2018-06-06	2018-06-07	Negative
1228	Female	5	2018-06-05	2018-06-06	2018-06-07	Negative
1229	Male	26	2018-06-04	2018-06-05	2018-06-06	Negative
1230	Female	9	2018-06-04	2018-06-05	2018-06-06	Negative
1231	Male	5	2018-06-04	2018-06-05	2018-06-06	Negative
1232	Female	10	2018-06-04	2018-06-05	2018-06-06	Negative
1233	Male	21	2018-06-03	2018-06-04	2018-06-06	Negative
1234	Male	9	2018-06-03	2018-06-04	2018-06-06	Negative
1235	Male	4	2018-06-03	2018-06-04	2018-06-06	Negative
1236	Male	29	2018-06-02	2018-06-04	2018-06-06	Negative
1237	Male	5	2018-06-02	2018-06-04	2018-06-06	Negative
1238	Male	28	2018-06-02	2018-06-04	2018-06-06	Negative
1239	Female	6	2018-06-02	2018-06-04	2018-06-06	Negative
1240	Male	7	2018-06-02	2018-06-04	2018-06-06	Negative
1241	Female	69	2018-06-02	2018-06-04	2018-06-06	Negative
1242	Male	28	2018-06-04	2018-06-05	2018-06-05	Negative
1243	Male	5	2018-06-04	2018-06-05	2018-06-05	Negative
1244	Male	11	2018-06-04	2018-06-05	2018-06-05	Negative
1245	Female	3	2018-06-04	2018-06-05	2018-06-05	Negative
1246	Male	1	2018-06-04	2018-06-05	2018-06-05	Negative
1247	Male	7	2018-06-04	2018-06-05	2018-06-05	Negative
1248	Male	56	2018-06-03	2018-06-04	2018-06-05	Negative
1249	Male	27	2018-06-03	2018-06-04	2018-06-05	Negative
1250	Male	5	2018-05-29	2018-05-31	2018-06-01	Negative
1251	Female	7	2018-05-29	2018-05-31	2018-06-01	Negative
1252	Male	33	2018-05-29	2018-05-31	2018-06-01	Negative
1253	Male	11	2018-05-29	2018-05-31	2018-06-01	Negative
1254	Female	10	2018-05-29	2018-05-31	2018-06-01	Negative
1255	Male	44	2018-05-29	2018-05-31	2018-06-01	Negative
1256	Female	5	2018-05-28	2018-05-31	2018-06-01	Negative
1257	Female	70	2018-05-30	2018-05-31	2018-05-31	Negative
1258	Male	14	2018-05-29	2018-05-30	2018-05-31	Negative
1259	Male	58	2018-05-29	2018-05-30	2018-05-31	Negative
1260	Male	1	2018-05-29	2018-05-30	2018-05-31	Negative
1261	Male	4	2018-05-29	2018-05-30	2018-05-31	Negative
1262	Female	3	2018-05-29	2018-05-30	2018-05-31	Negative
1263	Female	3	2018-05-29	2018-05-30	2018-05-31	Negative
1264	Male	25	2018-05-29	2018-05-30	2018-05-31	Negative
1265	Female	3	2018-05-29	2018-05-30	2018-05-31	Negative
1266	Female	3	2018-05-28	2018-05-29	2018-05-30	Negative
1267	Female	3	2018-05-28	2018-05-29	2018-05-30	Negative
1268	Female	4	2018-05-28	2018-05-29	2018-05-30	Negative
1269	Male	4	2018-05-28	2018-05-29	2018-05-30	Negative
1270	Male	6	2018-05-28	2018-05-29	2018-05-30	Negative
1271	Female	4	2018-05-28	2018-05-29	2018-05-30	Negative
1272	Female	6	2018-05-27	2018-05-28	2018-05-30	Negative
1273	Female	7	2018-05-27	2018-05-28	2018-05-30	Negative
1274	Female	3	2018-05-26	2018-05-28	2018-05-30	Negative
1275	Male	6	2018-05-26	2018-05-28	2018-05-30	Negative
1276	Male	23	2018-05-26	2018-05-28	2018-05-30	Negative
1277	Male	72	2018-05-26	2018-05-28	2018-05-30	Negative
1278	Female	5	2018-05-26	2018-05-28	2018-05-30	Negative
1279	Male	11	2018-05-28	2018-05-29	2018-05-29	Negative
1280	Male	1	2018-05-28	2018-05-29	2018-05-29	Negative
1281	Female	4	2018-05-28	2018-05-29	2018-05-29	Negative
1282	Male	1	2018-05-28	2018-05-29	2018-05-29	Negative
1283	Male	2	2018-05-28	2018-05-29	2018-05-29	Negative
1284	Male	1	2018-05-28	2018-05-29	2018-05-29	Negative
1285	Female	5	2018-05-28	2018-05-28	2018-05-29	Negative
1286	Male	40	2018-05-27	2018-05-28	2018-05-29	Negative
1287	Male	20	2018-05-27	2018-05-28	2018-05-29	Negative
1288	Female	29	2018-05-27	2018-05-28	2018-05-29	Negative
1289	Male	15	2018-05-23	2018-05-24	2018-05-25	Negative
1290	Male	14	2018-05-23	2018-05-24	2018-05-25	Negative
1291	Male	48	2018-05-23	2018-05-24	2018-05-25	Negative
1292	Male	4	2018-05-23	2018-05-24	2018-05-25	Negative
1293	Male	5	2018-05-22	2018-05-23	2018-05-25	Negative
1294	Female	13	2018-05-22	2018-05-23	2018-05-25	Negative
1295	Female	5	2018-05-22	2018-05-23	2018-05-25	Negative
1296	Male	3	2018-05-22	2018-05-23	2018-05-25	Negative
1297	Female	60	2018-05-22	2018-05-23	2018-05-24	Negative
1298	Male	1	2018-05-22	2018-05-23	2018-05-24	Negative
1299	Male	4	2018-05-22	2018-05-23	2018-05-24	Negative
1300	Female	3	2018-05-22	2018-05-23	2018-05-24	Negative
1301	Male	7 months	2018-05-22	2018-05-23	2018-05-24	Negative
1302	Male	8 months	2018-05-22	2018-05-23	2018-05-24	Negative
1303	Male	1	2018-05-22	2018-05-23	2018-05-24	Negative
1304	Male	30	2018-05-22	2018-05-23	2018-05-24	Negative
1305	Female	5	2018-05-22	2018-05-23	2018-05-24	Negative
1306	Female	7	2018-05-21	2018-05-22	2018-05-23	Negative
1307	Male	4	2018-05-21	2018-05-22	2018-05-23	Negative
1308	Female	31	2018-05-21	2018-05-22	2018-05-23	Negative
1309	Female	7	2018-05-21	2018-05-22	2018-05-23	Negative
1310	Female	7	2018-05-21	2018-05-22	2018-05-23	Negative
1311	Female	3	2018-05-19	2018-05-21	2018-05-23	Negative
1312	Male	35	2018-05-19	2018-05-21	2018-05-23	Negative
1313	Male	5	2018-05-19	2018-05-21	2018-05-23	Negative
1314	Male	7	2018-05-19	2018-05-21	2018-05-23	Negative
1315	Female	26	2018-05-19	2018-05-21	2018-05-23	Negative
1316	Male	6	2018-05-19	2018-05-21	2018-05-23	Negative
1317	Male	2	2018-05-19	2018-05-21	2018-05-23	Negative
1318	Female	50	2018-05-21	2018-05-22	2018-05-22	Negative
1319	Female	18	2018-05-22	2018-05-22	2018-05-22	Negative
1320	Female	1	2018-05-21	2018-05-22	2018-05-22	Negative
1321	Female	7	2018-05-21	2018-05-22	2018-05-22	Negative
1322	Male	10	2018-05-21	2018-05-22	2018-05-22	Negative
1323	Female	28	2018-05-21	2018-05-22	2018-05-22	Negative
1324	Female	20	2018-05-21	2018-05-21	2018-05-22	Negative
1325	Female	27	2018-05-21	2018-05-21	2018-05-22	Negative
1326	Female	25	2018-05-17	2018-05-17	2018-05-18	Negative
1327	Male	17	2018-05-16	2018-05-17	2018-05-18	Negative
1328	Male	49	2018-05-16	2018-05-17	2018-05-18	Negative
1329	Male	24	2018-05-15	2018-05-16	2018-05-18	Negative
1330	Male	55	2018-05-15	2018-05-16	2018-05-18	Negative
1331	Female	4	2018-05-15	2018-05-16	2018-05-18	Negative
1332	Male	28	2018-05-16	2018-05-17	2018-05-17	Negative
1333	Male	30	2018-05-17	2018-05-17	2018-05-17	Negative
1334	Male	14	2018-05-15	2018-05-16	2018-05-17	Negative
1335	Female	1	2018-05-15	2018-05-16	2018-05-17	Negative
1336	Male	1	2018-05-15	2018-05-16	2018-05-17	Negative
1337	Female	10	2018-05-14	2018-05-15	2018-05-16	Negative
1338	Female	24	2018-05-14	2018-05-15	2018-05-16	Negative
1339	Female	12	2018-05-14	2018-05-15	2018-05-16	Negative
1340	Male	4	2018-05-13	2018-05-15	2018-05-16	Negative
1341	Female	54	2018-05-13	2018-05-15	2018-05-16	Negative
1342	Male	4	2018-05-13	2018-05-15	2018-05-16	Negative
1343	Male	16	2018-05-12	2018-05-14	2018-05-16	Negative
1344	Female	1	2018-05-12	2018-05-14	2018-05-16	Negative
1345	Male	3	2018-05-12	2018-05-14	2018-05-16	Negative
1346	Female	7	2018-05-12	2018-05-14	2018-05-16	Negative
1347	Female	6	2018-05-12	2018-05-14	2018-05-16	Negative
1348	Male	37	2018-05-12	2018-05-14	2018-05-16	Negative
1349	Male	15	2018-05-12	2018-05-14	2018-05-16	Negative
1350	Male	5	2018-05-12	2018-05-14	2018-05-16	Negative
1351	Female	1	2018-05-14	2018-05-15	2018-05-15	Negative
1352	Male	11 months	2018-05-14	2018-05-15	2018-05-15	Negative
1353	Male	8 months	2018-05-15	2018-05-15	2018-05-15	Negative
1354	Female	8 months	2018-05-14	2018-05-15	2018-05-15	Negative
1355	Male	9 months	2018-05-14	2018-05-15	2018-05-15	Negative
1356	Male	31	2018-05-14	2018-05-15	2018-05-15	Negative
1357	Male	9	2018-05-14	2018-05-15	2018-05-15	Negative
1358	Male	55	2018-05-13	2018-05-14	2018-05-15	Negative
1359	Female	16	2018-05-13	2018-05-14	2018-05-15	Negative
1360	Male	15	2018-05-13	2018-05-14	2018-05-15	Negative
1361	Male	29	2018-05-09	2018-05-10	2018-05-11	Negative
1362	Female	5	2018-05-09	2018-05-10	2018-05-11	Negative
1363	Female	6	2018-05-08	2018-05-09	2018-05-11	Negative
1364	Male	43	2018-05-08	2018-05-09	2018-05-11	Negative
1365	Female	6	2018-05-08	2018-05-09	2018-05-11	Negative
1366	Male	17	2018-05-09	2018-05-10	2018-05-10	Negative
1367	Male	1	2018-05-08	2018-05-09	2018-05-10	Negative
1368	Male	2	2018-05-08	2018-05-09	2018-05-10	Negative
1369	Female	6	2018-05-08	2018-05-09	2018-05-10	Negative
1370	Male	10	2018-05-08	2018-05-09	2018-05-10	Negative
1371	Male	1	2018-05-08	2018-05-09	2018-05-10	Negative
1372	Female	2	2018-05-08	2018-05-09	2018-05-10	Negative
1373	Male	2	2018-05-08	2018-05-09	2018-05-10	Negative
1374	Female	9 months	2018-05-08	2018-05-09	2018-05-10	Negative
1375	Female	26	2018-05-07	2018-05-08	2018-05-09	Negative
1376	Male	7	2018-05-07	2018-05-08	2018-05-09	Negative
1377	Female	17	2018-05-07	2018-05-08	2018-05-09	Negative
1378	Male	3	2018-05-07	2018-05-08	2018-05-09	Negative
1379	Female	26	2018-05-07	2018-05-08	2018-05-09	Negative
1380	Female	30	2018-05-06	2018-05-08	2018-05-09	Negative
1381	Female	86	2018-05-06	2018-05-08	2018-05-09	Negative
1382	Female	28	2018-05-06	2018-05-07	2018-05-09	Negative
1383	Male	81	2018-05-06	2018-05-07	2018-05-09	Negative
1384	Female	30	2018-05-05	2018-05-07	2018-05-09	Negative
1385	Female	24	2018-05-05	2018-05-07	2018-05-09	Negative
1386	Male	4	2018-05-05	2018-05-07	2018-05-09	Negative
1387	Female	32	2018-05-05	2018-05-07	2018-05-09	Negative
1388	Male	66	2018-05-05	2018-05-07	2018-05-09	Negative
1389	Female	5	2018-05-05	2018-05-07	2018-05-09	Negative
1390	Female	55	2018-05-08	2018-05-08	2018-05-08	Negative
1391	Male	22	2018-05-07	2018-05-08	2018-05-08	Negative
1392	Male	1	2018-05-07	2018-05-08	2018-05-08	Negative
1393	Male	9 months	2018-05-07	2018-05-08	2018-05-08	Negative
1394	Female	49	2018-05-07	2018-05-08	2018-05-08	Negative
1395	Male	6 months	2018-05-07	2018-05-08	2018-05-08	Negative
1396	Male	16	2018-05-07	2018-05-08	2018-05-08	Negative
1397	Female	1	2018-05-07	2018-05-08	2018-05-08	Negative
1398	Female	10 months	2018-05-07	2018-05-08	2018-05-08	Negative
1399	Female	42	2018-05-07	2018-05-07	2018-05-08	Negative
1400	Male	23	2018-05-06	2018-05-07	2018-05-08	Negative
1401	Female	17	2018-05-02	2018-05-03	2018-05-04	Negative
1402	Male	68	2018-05-02	2018-05-03	2018-05-04	Negative
1403	Female	35	2018-05-01	2018-05-02	2018-05-04	Negative
1404	Female	11	2018-05-01	2018-05-02	2018-05-04	Negative
1405	Male	41	2018-04-30	2018-05-02	2018-05-04	Negative
1406	Female	21	2018-05-03	2018-05-03	2018-05-03	Negative
1407	Female	39	2018-05-02	2018-05-03	2018-05-03	Negative
1408	Female	59	2018-05-01	2018-05-02	2018-05-03	Negative
1409	Female	50	2018-05-01	2018-05-02	2018-05-03	Negative
1410	Male	4	2018-05-01	2018-05-02	2018-05-03	Negative
1411	Male	10 months	2018-05-01	2018-05-02	2018-05-03	Negative
1412	Female	51	2018-05-01	2018-05-02	2018-05-03	Negative
1413	Male	44	2018-05-01	2018-05-02	2018-05-03	Negative
1414	Female	3	2018-05-01	2018-05-02	2018-05-03	Negative
1415	Male	3	2018-05-01	2018-05-02	2018-05-03	Negative
1416	Male	1	2018-05-01	2018-05-02	2018-05-03	Negative
1417	Male	8 months	2018-05-01	2018-05-02	2018-05-03	Negative
1418	Female	9	2018-05-01	2018-05-02	2018-05-03	Negative
1419	Male	2	2018-05-01	2018-05-02	2018-05-03	Negative
1420	Male	18	2018-05-01	2018-05-02	2018-05-03	Negative
1421	Female	29	2018-05-01	2018-05-02	2018-05-03	Negative
1422	Male	3	2018-05-01	2018-05-02	2018-05-03	Negative
1423	Female	3	2018-05-01	2018-05-02	2018-05-03	Negative
1424	Male	3	2018-05-01	2018-05-02	2018-05-03	Negative
1425	Male	4	2018-04-30	2018-05-01	2018-05-02	Negative
1426	Male	47	2018-04-30	2018-05-01	2018-05-02	Negative
1427	Male	36	2018-04-30	2018-05-01	2018-05-02	Negative
1428	Female	47	2018-04-29	2018-05-01	2018-05-02	Negative
1429	Female	27	2018-04-29	2018-05-01	2018-05-02	Negative
1430	Female	13	2018-04-29	2018-05-01	2018-05-02	Negative
1431	Female	48	2018-04-29	2018-05-01	2018-05-02	Negative
1432	Female	51	2018-04-28	2018-04-30	2018-05-02	Negative
1433	Female	57	2018-04-29	2018-04-30	2018-05-02	Negative
1434	Male	20	2018-04-28	2018-04-30	2018-05-02	Negative
1435	Male	6	2018-04-28	2018-04-30	2018-05-02	Negative
1436	Female	62	2018-04-28	2018-04-30	2018-05-02	Negative
1437	Male	7	2018-04-28	2018-04-30	2018-05-02	Negative
1438	Female	31	2018-04-28	2018-04-30	2018-05-02	Negative
1439	Male	4	2018-04-28	2018-04-30	2018-05-02	Negative
1440	Female	12	2018-04-25	2018-04-26	2018-04-27	Negative
1441	Male	11	2018-04-25	2018-04-26	2018-04-27	Negative
1442	Female	15	2018-04-24	2018-04-26	2018-04-27	Negative
1443	Female	5	2018-04-24	2018-04-25	2018-04-27	Negative
1444	Male	73	2018-04-24	2018-04-25	2018-04-27	Negative
1445	Female	35	2018-04-24	2018-04-25	2018-04-27	Negative
1446	Female	17	2018-04-25	2018-04-26	2018-04-26	Negative
1447	Male	5	2018-04-24	2018-04-25	2018-04-26	Negative
1448	Female	1	2018-04-24	2018-04-25	2018-04-26	Negative
1449	Female	22	2018-04-24	2018-04-25	2018-04-26	Negative
1450	Male	11 months	2018-04-24	2018-04-25	2018-04-26	Negative
1451	Male	19	2018-04-24	2018-04-25	2018-04-26	Negative
1452	Male	1	2018-04-24	2018-04-25	2018-04-26	Negative
1453	Male	47	2018-04-24	2018-04-25	2018-04-26	Negative
1454	Male	1	2018-04-24	2018-04-25	2018-04-26	Negative
1455	Female	9	2018-04-23	2018-04-24	2018-04-25	Negative
1456	Female	30	2018-04-23	2018-04-24	2018-04-25	Negative
1457	Female	22	2018-04-22	2018-04-24	2018-04-25	Negative
1458	Female	13	2018-04-22	2018-04-24	2018-04-25	Negative
1459	Male	8	2018-04-22	2018-04-24	2018-04-25	Negative
1460	Female	9	2018-04-22	2018-04-24	2018-04-25	Negative
1461	Female	1	2018-04-21	2018-04-23	2018-04-25	Negative
1462	Male	5	2018-04-21	2018-04-23	2018-04-25	Negative
1463	Male	23	2018-04-21	2018-04-23	2018-04-25	Negative
1464	Female	7	2018-04-21	2018-04-23	2018-04-25	Negative
1465	Female	6	2018-04-21	2018-04-23	2018-04-25	Negative
1466	Female	73	2018-04-21	2018-04-23	2018-04-25	Negative
1467	Male	4	2018-04-21	2018-04-23	2018-04-25	Negative
1468	Male	1	2018-04-21	2018-04-23	2018-04-25	Negative
1469	Female	7 months	2018-04-23	2018-04-24	2018-04-24	Negative
1470	Male	63	2018-04-23	2018-04-24	2018-04-24	Negative
1471	Female	3	2018-04-23	2018-04-24	2018-04-24	Negative
1472	Female	2	2018-04-23	2018-04-24	2018-04-24	Negative
1473	Female	1	2018-04-23	2018-04-24	2018-04-24	Negative
1474	Male	3	2018-04-23	2018-04-24	2018-04-24	Negative
1475	Female	8	2018-04-23	2018-04-24	2018-04-24	Negative
1476	Male	1	2018-04-23	2018-04-24	2018-04-24	Negative
1477	Female	3	2018-04-23	2018-04-24	2018-04-24	Negative
1478	Female	61	2018-04-22	2018-04-23	2018-04-24	Negative
1479	Female	53	2018-04-19	2018-04-19	2018-04-20	Negative
1480	Male	3	2018-04-18	2018-04-19	2018-04-20	Negative
1481	Male	4	2018-04-18	2018-04-19	2018-04-20	Negative
1482	Male	9	2018-04-18	2018-04-19	2018-04-20	Negative
1483	Male	10	2018-04-17	2018-04-18	2018-04-20	Negative
1484	Male	4	2018-04-16	2018-04-18	2018-04-20	Negative
1485	Female	4	2018-04-16	2018-04-18	2018-04-20	Negative
1486	Male	8 months	2018-04-18	2018-04-18	2018-04-20	Negative
1487	Female	36	2018-04-18	2018-04-19	2018-04-19	Negative
1488	Female	5	2018-04-17	2018-04-18	2018-04-19	Negative
1489	Female	4	2018-04-17	2018-04-18	2018-04-19	Negative
1490	Male	2	2018-04-17	2018-04-18	2018-04-19	Negative
1491	Female	3	2018-04-17	2018-04-18	2018-04-19	Negative
1492	Female	8 months	2018-04-17	2018-04-18	2018-04-19	Negative
1493	Male	1	2018-04-17	2018-04-18	2018-04-19	Negative
1494	Female	1	2018-04-17	2018-04-18	2018-04-19	Negative
1495	Male	3	2018-04-17	2018-04-18	2018-04-19	Negative
1496	Male	4	2018-04-17	2018-04-18	2018-04-19	Negative
1497	Female	17	2018-04-16	2018-04-18	2018-04-19	Negative
1498	Female	8 months	2018-04-17	2018-04-18	2018-04-19	Negative
1499	Male	1	2018-04-17	2018-04-17	2018-04-17	Negative
1500	Male	7	2018-04-17	2018-04-17	2018-04-17	Negative
1501	Male	10 months	2018-04-16	2018-04-17	2018-04-17	Negative
1502	Male	1	2018-04-16	2018-04-17	2018-04-17	Negative
1503	Male	8 months	2018-04-16	2018-04-17	2018-04-17	Negative
1504	Male	11 months	2018-04-16	2018-04-17	2018-04-17	Negative
1505	Female	4	2018-04-16	2018-04-17	2018-04-17	Negative
1506	Male	2	2018-04-16	2018-04-17	2018-04-17	Negative
1507	Female	17	2018-04-15	2018-04-16	2018-04-17	Negative
1508	Female	30	2018-04-16	2018-04-17	2018-04-18	Negative
1509	Female	3	2018-04-16	2018-04-17	2018-04-18	Negative
1510	Female	4	2018-04-16	2018-04-17	2018-04-18	Negative
1511	Female	5	2018-04-16	2018-04-17	2018-04-18	Negative
1512	Female	4	2018-04-16	2018-04-17	2018-04-18	Negative
1513	Female	28	2018-04-15	2018-04-16	2018-04-18	Negative
1514	Female	68	2018-04-14	2018-04-16	2018-04-18	Negative
1515	Female	31	2018-04-14	2018-04-16	2018-04-18	Negative
1516	Female	35	2018-04-14	2018-04-16	2018-04-18	Negative
1517	Male	63	2018-04-14	2018-04-16	2018-04-18	Negative
1518	Female	4	2018-04-14	2018-04-16	2018-04-18	Negative
1519	Female	33	2018-04-14	2018-04-16	2018-04-18	Negative
1520	Female	5	2018-04-11	2018-04-12	2018-04-13	Negative
1521	Female	4	2018-04-11	2018-04-12	2018-04-13	Negative
1522	Female	66	2018-04-10	2018-04-11	2018-04-13	Negative
1523	Female	25	2018-04-10	2018-04-11	2018-04-13	Negative
1524	Female	66	2018-04-11	2018-04-11	2018-04-12	Negative
1525	Male	35	2018-04-11	2018-04-11	2018-04-12	Negative
1526	Male	3	2018-04-10	2018-04-11	2018-04-12	Negative
1527	Female	7	2018-04-10	2018-04-11	2018-04-12	Negative
1528	Male	6	2018-04-10	2018-04-11	2018-04-12	Negative
1529	Male	29	2018-04-10	2018-04-11	2018-04-12	Negative
1530	Female	25	2018-04-10	2018-04-11	2018-04-12	Negative
1531	Male	1	2018-04-10	2018-04-11	2018-04-12	Negative
1532	Male	11 months	2018-04-10	2018-04-11	2018-04-12	Negative
1533	Female	20	2018-04-09	2018-04-10	2018-04-10	Negative
1534	Male	24	2018-04-09	2018-04-10	2018-04-10	Negative
1535	Female	29	2018-04-09	2018-04-10	2018-04-10	Negative
1536	Female	3	2018-04-09	2018-04-10	2018-04-10	Negative
1537	Female	1	2018-04-09	2018-04-10	2018-04-10	Negative
1538	Male	1	2018-04-09	2018-04-10	2018-04-10	Negative
1539	Male	3	2018-04-09	2018-04-10	2018-04-10	Negative
1540	Male	40	2018-04-09	2018-04-10	2018-04-10	Negative
1541	Female	4	2018-04-09	2018-04-10	2018-04-10	Negative
1542	Female	1	2018-04-10	2018-04-10	2018-04-10	Negative
1543	Female	3	2018-04-08	2018-04-09	2018-04-10	Negative
1544	Male	1	2018-04-08	2018-04-09	2018-04-10	Negative
1545	Male	23	2018-04-08	2018-04-09	2018-04-10	Negative
1546	Female	24	2018-04-09	2018-04-10	2018-04-11	Negative
1547	Female	8	2018-04-09	2018-04-10	2018-04-11	Negative
1548	Female	59	2018-04-09	2018-04-10	2018-04-11	Negative
1549	Female	2	2018-04-09	2018-04-10	2018-04-11	Negative
1550	Male	20	2018-04-08	2018-04-10	2018-04-11	Negative
1551	Female	1	2018-04-08	2018-04-10	2018-04-11	Negative
1552	Female	29	2018-04-08	2018-04-10	2018-04-11	Negative
1553	Female	59	2018-04-08	2018-04-10	2018-04-11	Negative
1554	Female	46	2018-04-08	2018-04-10	2018-04-11	Negative
1555	Female	2	2018-04-08	2018-04-10	2018-04-11	Negative
1556	Female	43	2018-04-07	2018-04-09	2018-04-11	Negative
1557	Female	23	2018-04-07	2018-04-09	2018-04-11	Negative
1558	Male	65	2018-04-07	2018-04-09	2018-04-11	Negative
1559	Male	4	2018-04-07	2018-04-09	2018-04-11	Negative
1560	Female	11	2018-04-07	2018-04-09	2018-04-11	Negative
1561	Male	3	2018-04-07	2018-04-09	2018-04-11	Negative
1562	Female	4	2018-04-07	2018-04-09	2018-04-11	Negative
1563	Male	53	2018-04-07	2018-04-09	2018-04-11	Negative
1564	Female	10	2018-04-07	2018-04-09	2018-04-11	Negative
1565	Male	8	2018-04-07	2018-04-09	2018-04-11	Negative
1566	Female	2	2018-04-02	2018-04-03	2018-04-03	Negative
1567	Male	1	2018-04-02	2018-04-03	2018-04-03	Negative
1568	Female	11	2018-04-02	2018-04-03	2018-04-03	Negative
1569	Female	7	2018-04-02	2018-04-03	2018-04-03	Negative
1570	Female	11 months	2018-04-02	2018-04-03	2018-04-03	Negative
1571	Female	11 months	2018-04-02	2018-04-03	2018-04-03	Negative
1572	Female	30	2018-04-02	2018-04-03	2018-04-03	Negative
1573	Female	5	2018-04-02	2018-04-03	2018-04-03	Negative
1574	Male	1	2018-04-02	2018-04-03	2018-04-03	Negative
1575	Female	1	2018-04-02	2018-04-03	2018-04-03	Negative
1576	Female	2	2018-04-02	2018-04-03	2018-04-03	Negative
1577	Female	6	2018-04-01	2018-04-02	2018-04-03	Negative
1578	Male	3	2018-04-01	2018-04-02	2018-04-03	Negative
1579	Male	1	2018-04-01	2018-04-02	2018-04-03	Negative
1580	Male	5	2018-04-01	2018-04-02	2018-04-03	Negative
1581	Female	2	2018-04-01	2018-04-02	2018-04-03	Negative
1582	Female	1	2018-04-01	2018-04-02	2018-04-03	Negative
1583	Male	10	2018-04-01	2018-04-02	2018-04-03	Negative
1584	Female	7 months	2018-04-01	2018-04-02	2018-04-03	Negative
1585	Male	9 months	2018-04-01	2018-04-02	2018-04-03	Negative
1586	Female	3	2018-04-01	2018-04-03	2018-04-03	Negative
1587	Male	12	2018-04-01	2018-04-03	2018-04-03	Negative
1588	Male	6	2018-04-01	2018-04-03	2018-04-03	Negative
1589	Male	1	2018-04-01	2018-04-03	2018-04-03	Negative
1590	Female	7	2018-03-31	2018-04-02	2018-04-03	Negative
1591	Male	38	2018-03-31	2018-04-02	2018-04-03	Negative
1592	Male	10	2018-03-31	2018-04-02	2018-04-03	Negative
1593	Male	5	2018-03-31	2018-04-02	2018-04-03	Negative
1594	Male	24	2018-03-31	2018-04-02	2018-04-03	Negative
1595	Male	6	2018-03-31	2018-04-02	2018-04-03	Negative
1596	Female	5	2018-03-29	2018-03-29	2018-03-30	Negative
1597	Female	29	2018-03-27	2018-03-29	2018-03-30	Negative
1598	Female	7	2018-03-27	2018-03-28	2018-03-30	Negative
1599	Male	3	2018-03-27	2018-03-28	2018-03-30	Negative
1600	Male	15	2018-03-27	2018-03-28	2018-03-30	Negative
1601	Male	31	2018-03-28	2018-03-29	2018-03-29	Negative
1602	Female	62	2018-03-28	2018-03-29	2018-03-29	Negative
1603	Female	1	2018-03-28	2018-03-29	2018-03-29	Negative
1604	Female	3	2018-03-28	2018-03-29	2018-03-29	Negative
1605	Male	3	2018-03-28	2018-03-29	2018-03-29	Negative
1606	Female	1	2018-03-28	2018-03-29	2018-03-29	Negative
1607	Female	5 months	2018-03-28	2018-03-29	2018-03-29	Negative
1608	Female	1	2018-03-27	2018-03-28	2018-03-29	Negative
1609	Female	5	2018-03-27	2018-03-28	2018-03-29	Negative
1610	Female	3	2018-03-27	2018-03-28	2018-03-29	Negative
1611	Male	6 months	2018-03-27	2018-03-28	2018-03-29	Yamagata
1612	Male	7	2018-03-27	2018-03-28	2018-03-29	Negative
1613	Male	16	2018-03-26	2018-03-27	2018-03-28	Negative
1614	Male	7	2018-03-26	2018-03-27	2018-03-28	Negative
1615	Female	68	2018-03-26	2018-03-27	2018-03-28	Negative
1616	Female	77	2018-03-26	2018-03-27	2018-03-28	Negative
1617	Male	3	2018-03-26	2018-03-27	2018-03-28	Negative
1618	Male	7	2018-03-26	2018-03-27	2018-03-28	Negative
1619	Female	28	2018-03-25	2018-03-27	2018-03-28	Negative
1620	Female	5	2018-03-25	2018-03-26	2018-03-28	Negative
1621	Female	2	2018-03-25	2018-03-26	2018-03-28	Negative
1622	Female	1	2018-03-24	2018-03-26	2018-03-28	Negative
1623	Male	1	2018-03-24	2018-03-26	2018-03-28	Negative
1624	Male	4	2018-03-24	2018-03-26	2018-03-28	Negative
1625	Female	28	2018-03-24	2018-03-26	2018-03-28	Negative
1626	Female	3	2018-03-24	2018-03-26	2018-03-28	Negative
1627	Female	4	2018-03-24	2018-03-26	2018-03-28	Negative
1628	Female	52	2018-03-26	2018-03-27	2018-03-27	Negative
1629	Female	3	2018-03-26	2018-03-27	2018-03-27	Negative
1630	Male	8	2018-03-26	2018-03-27	2018-03-27	Negative
1631	Female	3	2018-03-26	2018-03-27	2018-03-27	Negative
1632	Male	35	2018-03-26	2018-03-27	2018-03-27	Negative
1633	Female	15	2018-03-26	2018-03-26	2018-03-27	Negative
1634	Male	37	2018-03-25	2018-03-26	2018-03-27	Negative
1635	Female	15	2018-03-25	2018-03-26	2018-03-27	Yamagata
1636	Male	12	2018-03-21	2018-03-22	2018-03-23	Negative
1637	Male	36	2018-03-21	2018-03-22	2018-03-23	Negative
1638	Female	4	2018-03-21	2018-03-22	2018-03-23	Negative
1639	Male	22	2018-03-20	2018-03-21	2018-03-23	Negative
1640	Male	32	2018-03-20	2018-03-21	2018-03-23	Negative
1641	Female	25	2018-03-20	2018-03-21	2018-03-23	Negative
1642	Male	11 months	2018-03-20	2018-03-21	2018-03-23	Negative
1643	Male	27	2018-03-21	2018-03-22	2018-03-22	Yamagata
1644	Female	52	2018-03-21	2018-03-22	2018-03-22	H1N1
1645	Female	26	2018-03-20	2018-03-21	2018-03-22	Negative
1646	Male	13	2018-03-20	2018-03-21	2018-03-22	Negative
1647	Male	7 months	2018-03-20	2018-03-21	2018-03-22	Negative
1648	Male	1	2018-03-20	2018-03-21	2018-03-22	Negative
1649	Male	4 months	2018-03-20	2018-03-21	2018-03-22	Negative
1650	Female	21	2018-03-20	2018-03-21	2018-03-22	Negative
1651	Male	6 months	2018-03-20	2018-03-21	2018-03-22	Negative
1652	Male	1	2018-03-19	2018-03-20	2018-03-21	Negative
1653	Male	16	2018-03-19	2018-03-20	2018-03-21	Negative
1654	Female	10	2018-03-19	2018-03-20	2018-03-21	Negative
1655	Female	4	2018-03-19	2018-03-20	2018-03-21	Negative
1656	Female	6	2018-03-19	2018-03-20	2018-03-21	Negative
1657	Male	3	2018-03-18	2018-03-19	2018-03-21	Negative
1658	Male	8	2018-03-18	2018-03-19	2018-03-21	Negative
1659	Female	70	2018-03-18	2018-03-19	2018-03-21	Negative
1660	Female	65	2018-03-17	2018-03-19	2018-03-21	Negative
1661	Male	12	2018-03-17	2018-03-19	2018-03-21	Negative
1662	Male	5 months	2018-03-17	2018-03-19	2018-03-21	Negative
1663	Female	29	2018-03-17	2018-03-19	2018-03-21	Yamagata
1664	Female	9	2018-03-17	2018-03-19	2018-03-21	Negative
1665	Male	5	2018-03-19	2018-03-20	2018-03-20	Negative
1666	Female	24	2018-03-19	2018-03-20	2018-03-20	Negative
1667	Female	3	2018-03-19	2018-03-20	2018-03-20	Yamagata
1668	Male	7 months	2018-03-19	2018-03-20	2018-03-20	Negative
1669	Female	8 months	2018-03-19	2018-03-20	2018-03-20	Negative
1670	Male	1	2018-03-19	2018-03-20	2018-03-20	Negative
1671	Female	23	2018-03-19	2018-03-20	2018-03-20	Negative
1672	Female	3	2018-03-19	2018-03-20	2018-03-20	Negative
1673	Female	66	2018-03-18	2018-03-19	2018-03-20	Negative
1674	Female	27	2018-03-18	2018-03-19	2018-03-20	Negative
1675	Female	3	2018-03-14	2018-03-15	2018-03-16	Negative
1676	Male	5	2018-03-14	2018-03-15	2018-03-16	Yamagata
1677	Female	1	2018-03-13	2018-03-14	2018-03-16	Negative
1678	Male	29	2018-03-13	2018-03-14	2018-03-16	Negative
1679	Female	8	2018-03-12	2018-03-14	2018-03-16	H1N1
1680	Male	27	2018-03-15	2018-03-15	2018-03-15	Negative
1681	Male	31	2018-03-14	2018-03-15	2018-03-15	Negative
1682	Male	35	2018-03-14	2018-03-15	2018-03-15	Negative
1683	Female	48	2018-03-14	2018-03-15	2018-03-15	Negative
1684	Male	17	2018-03-13	2018-03-14	2018-03-15	Negative
1685	Male	8 months	2018-03-13	2018-03-14	2018-03-15	Negative
1686	Male	5	2018-03-13	2018-03-14	2018-03-15	Yamagata
1687	Female	36	2018-03-13	2018-03-14	2018-03-15	Negative
1688	Female	1	2018-03-13	2018-03-14	2018-03-15	Negative
1689	Male	1	2018-03-13	2018-03-14	2018-03-15	Yamagata
1690	Male	11 months	2018-03-13	2018-03-14	2018-03-15	Negative
1691	Male	4	2018-03-12	2018-03-13	2018-03-14	Negative
1692	Female	5	2018-03-12	2018-03-13	2018-03-14	Negative
1693	Female	42	2018-03-11	2018-03-13	2018-03-14	Negative
1694	Female	7	2018-03-11	2018-03-13	2018-03-14	Negative
1695	Female	4	2018-03-11	2018-03-13	2018-03-14	Negative
1696	Male	28	2018-03-11	2018-03-13	2018-03-14	Negative
1697	Female	40	2018-03-11	2018-03-13	2018-03-14	Negative
1698	Male	63	2018-03-10	2018-03-12	2018-03-14	Negative
1699	Female	26	2018-03-10	2018-03-12	2018-03-14	Negative
1700	Male	1	2018-03-10	2018-03-12	2018-03-14	Negative
1701	Female	47	2018-03-10	2018-03-12	2018-03-14	Negative
1702	Female	10	2018-03-10	2018-03-12	2018-03-14	Negative
1703	Male	8 months	2018-03-10	2018-03-12	2018-03-14	Negative
1704	Male	3	2018-03-10	2018-03-12	2018-03-14	Negative
1705	Female	1	2018-03-10	2018-03-12	2018-03-14	Negative
1706	Male	18	2018-03-12	2018-03-13	2018-03-13	Negative
1707	Male	80	2018-03-12	2018-03-13	2018-03-13	Negative
1708	Female	9 months	2018-03-12	2018-03-13	2018-03-13	Negative
1709	Female	7	2018-03-12	2018-03-13	2018-03-13	Negative
1710	Female	35	2018-03-12	2018-03-13	2018-03-13	Negative
1711	Male	16	2018-03-12	2018-03-13	2018-03-13	Negative
1712	Male	44	2018-03-12	2018-03-12	2018-03-13	Negative
1713	Male	35	2018-03-11	2018-03-12	2018-03-13	Negative
1714	Male	2	2018-03-07	2018-03-08	2018-03-09	Negative
1715	Female	2	2018-03-06	2018-03-08	2018-03-09	Negative
1716	Male	22	2018-03-05	2018-03-07	2018-03-09	Negative
1717	Female	3	2018-03-05	2018-03-07	2018-03-09	Negative
1718	Female	30	2018-03-07	2018-03-07	2018-03-08	Negative
1719	Male	31	2018-03-06	2018-03-07	2018-03-08	Negative
1720	Female	36	2018-03-07	2018-03-07	2018-03-08	Negative
1721	Female	28	2018-03-06	2018-03-07	2018-03-08	Negative
1722	Female	18	2018-03-06	2018-03-07	2018-03-08	Negative
1723	Male	7 months	2018-03-06	2018-03-07	2018-03-08	H1N1
1724	Male	4	2018-03-06	2018-03-07	2018-03-08	Yamagata
1725	Male	4	2018-03-06	2018-03-07	2018-03-08	Negative
1726	Female	7 months	2018-03-06	2018-03-07	2018-03-08	Negative
1727	Female	60	2018-03-06	2018-03-07	2018-03-08	Negative
1728	Female	1	2018-03-06	2018-03-07	2018-03-08	Negative
1729	Male	15	2018-03-06	2018-03-07	2018-03-08	Negative
1730	Male	7	2018-03-06	2018-03-07	2018-03-08	H1N1
1731	Male	4	2018-03-05	2018-03-06	2018-03-07	Negative
1732	Female	47	2018-03-04	2018-03-06	2018-03-07	H1N1
1733	Female	6	2018-03-04	2018-03-06	2018-03-07	Yamagata
1734	Female	7	2018-03-04	2018-03-06	2018-03-07	Negative
1735	Female	23	2018-03-04	2018-03-06	2018-03-07	Negative
1736	Female	41	2018-03-04	2018-03-06	2018-03-07	Negative
1737	Male	4	2018-03-04	2018-03-06	2018-03-07	Negative
1738	Male	29	2018-03-04	2018-03-06	2018-03-07	Negative
1739	Female	3	2018-03-03	2018-03-05	2018-03-07	Negative
1740	Male	7	2018-03-03	2018-03-05	2018-03-07	Negative
1741	Male	31	2018-03-03	2018-03-05	2018-03-07	H1N1
1742	Female	47	2018-03-03	2018-03-05	2018-03-07	H1N1
1743	Female	1	2018-03-03	2018-03-05	2018-03-07	Negative
1744	Female	8	2018-03-03	2018-03-05	2018-03-07	Negative
1745	Female	4	2018-03-03	2018-03-05	2018-03-07	Negative
1746	Female	53	2018-03-03	2018-03-05	2018-03-07	Negative
1747	Female	23	2018-03-05	2018-03-06	2018-03-06	Negative
1748	Male	15	2018-03-06	2018-03-06	2018-03-06	Negative
1749	Female	1	2018-03-05	2018-03-06	2018-03-06	H1N1
1750	Male	9 months	2018-03-05	2018-03-06	2018-03-06	Negative
1751	Male	2	2018-03-05	2018-03-06	2018-03-06	H1N1
1752	Female	30	2018-03-05	2018-03-06	2018-03-06	Negative
1753	Female	50	2018-03-04	2018-03-05	2018-03-06	Negative
1754	Female	22	2018-03-04	2018-03-05	2018-03-06	Negative
1755	Male	60	2018-02-28	2018-03-01	2018-03-02	H1N1
1756	Female	40	2018-02-28	2018-03-01	2018-03-02	Negative
1757	Male	18	2018-02-28	2018-03-01	2018-03-02	Yamagata
1758	Male	40	2018-02-28	2018-03-01	2018-03-02	Yamagata
1759	Female	73	2018-02-26	2018-02-28	2018-03-02	Yamagata
1760	Female	35	2018-02-27	2018-02-28	2018-03-02	Negative
1761	Male	2	2018-02-27	2018-02-28	2018-03-02	Negative
1762	Male	49	2018-02-26	2018-02-28	2018-03-02	Negative
1763	Female	27	2018-03-01	2018-03-01	2018-03-01	Negative
1764	Female	31	2018-02-28	2018-02-28	2018-03-01	H1N1
1765	Female	38	2018-02-27	2018-02-28	2018-03-01	Negative
1766	Female	4	2018-02-27	2018-02-28	2018-03-01	Negative
1767	Male	1	2018-02-27	2018-02-28	2018-03-01	Negative
1768	Female	11 months	2018-02-27	2018-02-28	2018-03-01	Negative
1769	Female	10	2018-02-27	2018-02-28	2018-03-01	Yamagata
1770	Male	4	2018-02-27	2018-02-28	2018-03-01	Negative
1771	Male	3	2018-02-27	2018-02-28	2018-03-01	Negative
1772	Female	4	2018-02-27	2018-02-28	2018-03-01	H1N1
1773	Male	23	2018-02-26	2018-02-27	2018-02-28	Negative
1774	Female	3	2018-02-26	2018-02-27	2018-02-28	H1N1
1775	Male	27	2018-02-26	2018-02-27	2018-02-28	Negative
1776	Male	24	2018-02-26	2018-02-27	2018-02-28	Negative
1777	Female	11	2018-02-26	2018-02-27	2018-02-28	Negative
1778	Female	43	2018-02-26	2018-02-27	2018-02-28	H1N1
1779	Male	26	2018-02-25	2018-02-26	2018-02-28	H1N1
1780	Female	4	2018-02-24	2018-02-26	2018-02-28	Yamagata
1781	Male	23	2018-02-24	2018-02-26	2018-02-28	Yamagata
1782	Female	56	2018-02-24	2018-02-26	2018-02-28	H1N1
1783	Male	26	2018-02-24	2018-02-26	2018-02-28	H3N2
1784	Female	12	2018-02-24	2018-02-26	2018-02-28	Negative
1785	Female	49	2018-02-24	2018-02-26	2018-02-28	H1N1
1786	Female	7	2018-02-26	2018-02-27	2018-02-27	Negative
1787	Female	3	2018-02-26	2018-02-27	2018-02-27	H1N1
1788	Male	10 months	2018-02-26	2018-02-27	2018-02-27	H1N1
1789	Female	1	2018-02-26	2018-02-27	2018-02-27	Negative
1790	Female	3	2018-02-26	2018-02-27	2018-02-27	H1N1
1791	Male	1	2018-02-26	2018-02-27	2018-02-27	Negative
1792	Male	1	2018-02-26	2018-02-27	2018-02-27	Yamagata
1793	Female	8	2018-02-26	2018-02-27	2018-02-27	Negative
1794	Male	37	2018-02-25	2018-02-26	2018-02-27	Yamagata
1795	Female	25	2018-02-25	2018-02-26	2018-02-27	H1N1
1796	Male	1	2018-02-22	2018-02-23	2018-02-23	Yamagata
1797	Male	4	2018-02-22	2018-02-23	2018-02-23	Yamagata
1798	Male	2	2018-02-22	2018-02-23	2018-02-23	Negative
1799	Male	3	2018-02-22	2018-02-23	2018-02-23	Negative
1800	Male	6 months	2018-02-22	2018-02-23	2018-02-23	H1N1
1801	Female	30	2018-02-21	2018-02-22	2018-02-22	Negative
1802	Female	2	2018-02-21	2018-02-22	2018-02-22	Negative
1803	Male	1	2018-02-21	2018-02-22	2018-02-22	Negative
1804	Male	9	2018-02-21	2018-02-22	2018-02-22	H1N1
1805	Female	55	2018-02-21	2018-02-22	2018-02-22	Yamagata
1806	Female	19	2018-02-21	2018-02-22	2018-02-22	H1N1
1807	Female	25	2018-02-20	2018-02-21	2018-02-22	H1N1
1808	Female	38	2018-02-20	2018-02-21	2018-02-22	Negative
1809	Male	55	2018-02-20	2018-02-21	2018-02-22	Negative
1810	Male	44	2018-02-20	2018-02-21	2018-02-22	Yamagata
1811	Female	54	2018-02-20	2018-02-21	2018-02-22	H1N1
1812	Male	6 months	2018-02-20	2018-02-21	2018-02-22	H1N1
1813	Female	1	2018-02-20	2018-02-21	2018-02-22	H1N1
1814	Male	1	2018-02-20	2018-02-21	2018-02-22	Negative
1815	Female	16	2018-02-20	2018-02-21	2018-02-22	Yamagata
1816	Male	24	2018-02-20	2018-02-21	2018-02-22	Negative
1817	Female	66	2018-02-20	2018-02-21	2018-02-22	Yamagata
1818	Male	1	2018-02-19	2018-02-21	2018-02-22	H1N1
1819	Male	3	2018-02-19	2018-02-21	2018-02-22	Negative
1820	Female	17	2018-02-19	2018-02-21	2018-02-22	Yamagata
1821	Male	25	2018-02-19	2018-02-21	2018-02-22	Negative
1822	Male	5	2018-02-19	2018-02-21	2018-02-22	H1N1
1823	Male	51	2018-02-19	2018-02-21	2018-02-22	Yamagata
1824	Male	56	2018-02-19	2018-02-21	2018-02-22	Yamagata
1825	Male	36	2018-02-19	2018-02-21	2018-02-22	Negative
1826	Female	27	2018-02-18	2018-02-20	2018-02-22	Negative
1827	Male	55	2018-02-18	2018-02-20	2018-02-22	Yamagata
1828	Male	11	2018-02-18	2018-02-20	2018-02-22	Negative
1829	Female	63	2018-02-18	2018-02-20	2018-02-22	H1N1
1830	Female	23	2018-02-18	2018-02-20	2018-02-22	Negative
1831	Female	26	2018-02-18	2018-02-20	2018-02-22	Negative
1832	Male	29	2018-02-18	2018-02-20	2018-02-22	H1N1
1833	Male	43	2018-02-18	2018-02-20	2018-02-22	H1N1
1834	Male	31	2018-02-18	2018-02-20	2018-02-22	H1N1
1835	Female	78	2018-02-18	2018-02-20	2018-02-22	H1N1
1836	Male	4	2018-02-12	2018-02-13	2018-02-13	Negative
1837	Male	22	2018-02-12	2018-02-13	2018-02-13	H1N1
1838	Female	2	2018-02-12	2018-02-13	2018-02-13	Victoria
1839	Male	44	2018-02-12	2018-02-13	2018-02-13	H1N1
1840	Female	1	2018-02-12	2018-02-13	2018-02-13	H1N1
1841	Female	29	2018-02-12	2018-02-13	2018-02-13	H1N1
1842	Female	54	2018-02-12	2018-02-13	2018-02-13	H1N1
1843	Male	30	2018-02-12	2018-02-13	2018-02-13	H1N1
1844	Female	2	2018-02-12	2018-02-13	2018-02-13	H1N1
1845	Female	27	2018-02-12	2018-02-13	2018-02-13	H1N1
1846	Female	27	2018-02-12	2018-02-13	2018-02-13	Negative
1847	Male	11	2018-02-11	2018-02-13	2018-02-13	H1N1
1848	Male	3	2018-02-11	2018-02-13	2018-02-13	H1N1
1849	Male	28	2018-02-11	2018-02-13	2018-02-13	H1N1
1850	Male	16	2018-02-11	2018-02-13	2018-02-13	H1N1
1851	Male	69	2018-02-11	2018-02-13	2018-02-13	H1N1
1852	Female	57	2018-02-11	2018-02-13	2018-02-13	H1N1
1853	Female	47	2018-02-11	2018-02-13	2018-02-13	H1N1
1854	Female	44	2018-02-10	2018-02-12	2018-02-13	H3N2
1855	Female	53	2018-02-10	2018-02-12	2018-02-13	Negative
1856	Female	4	2018-02-10	2018-02-12	2018-02-13	H1N1
1857	Male	60	2018-02-10	2018-02-12	2018-02-13	H1N1
1858	Female	26	2018-02-10	2018-02-12	2018-02-13	H1N1
1859	Female	2	2018-02-10	2018-02-12	2018-02-13	Negative
1860	Female	46	2018-02-10	2018-02-12	2018-02-13	H1N1
1861	Female	9	2018-02-10	2018-02-12	2018-02-13	H1N1
1862	Male	30	2018-02-11	2018-02-12	2018-02-12	Negative
1863	Male	22	2018-02-11	2018-02-12	2018-02-12	Negative
1864	Female	34	2018-02-10	2018-02-12	2018-02-12	Negative
1865	Male	27	2018-02-11	2018-02-12	2018-02-12	H1N1
1866	Female	28	2018-02-10	2018-02-11	2018-02-12	H1N1
1867	Female	16	2018-02-10	2018-02-11	2018-02-12	H1N1
1868	Female	34	2018-02-10	2018-02-11	2018-02-12	Negative
1869	Female	64	2018-02-10	2018-02-11	2018-02-12	Yamagata
1870	Female	43	2018-02-10	2018-02-11	2018-02-12	H1N1
1871	Male	5	2018-02-10	2018-02-11	2018-02-12	H1N1
1872	Male	34	2018-02-10	2018-02-11	2018-02-12	H1N1
1873	Female	5	2018-02-07	2018-02-08	2018-02-09	Yamagata
1874	Female	9	2018-02-07	2018-02-08	2018-02-09	Negative
1875	Female	7	2018-02-07	2018-02-08	2018-02-09	H1N1
1876	Male	27	2018-02-06	2018-02-07	2018-02-09	Negative
1877	Male	24	2018-02-06	2018-02-07	2018-02-09	Negative
1878	Female	12	2018-02-06	2018-02-07	2018-02-09	H1N1
1879	Female	24	2018-02-07	2018-02-08	2018-02-08	Negative
1880	Female	20	2018-02-06	2018-02-07	2018-02-08	Negative
1881	Female	51	2018-02-06	2018-02-07	2018-02-08	Yamagata
1882	Female	32	2018-02-06	2018-02-07	2018-02-08	Negative
1883	Male	2	2018-02-06	2018-02-07	2018-02-08	Negative
1884	Male	10 months	2018-02-06	2018-02-07	2018-02-08	H1N1
1885	Male	3	2018-02-06	2018-02-07	2018-02-08	Negative
1886	Male	2	2018-02-06	2018-02-07	2018-02-08	Negative
1887	Male	36	2018-02-06	2018-02-07	2018-02-08	H1N1
1888	Female	10	2018-02-05	2018-02-06	2018-02-07	Negative
1889	Female	54	2018-02-05	2018-02-06	2018-02-07	H1N1
1890	Male	6	2018-02-05	2018-02-06	2018-02-07	Negative
1891	Female	10 months	2018-02-04	2018-02-06	2018-02-07	Negative
1892	Male	26	2018-02-04	2018-02-06	2018-02-07	Negative
1893	Female	57	2018-02-04	2018-02-06	2018-02-07	Yamagata
1894	Male	54	2018-02-03	2018-02-05	2018-02-07	H1N1
1895	Male	10	2018-02-03	2018-02-05	2018-02-07	Negative
1896	Male	52	2018-02-03	2018-02-05	2018-02-07	Negative
1897	Female	28	2018-02-03	2018-02-05	2018-02-07	H1N1
1898	Female	28	2018-02-03	2018-02-05	2018-02-07	H1N1
1899	Female	5	2018-02-03	2018-02-05	2018-02-07	H1N1
1900	Female	13	2018-02-03	2018-02-05	2018-02-07	H3N2
1901	Female	40	2018-02-03	2018-02-05	2018-02-07	H1N1
1902	Male	38	2018-02-05	2018-02-06	2018-02-06	Negative
1903	Male	22	2018-02-06	2018-02-06	2018-02-06	H1N1
1904	Male	53	2018-02-05	2018-02-06	2018-02-06	Yamagata
1905	Male	18	2018-02-05	2018-02-06	2018-02-06	H1N1
1906	Female	28	2018-02-05	2018-02-06	2018-02-06	H1N1
1907	Male	1	2018-02-04	2018-02-06	2018-02-06	Negative
1908	Male	44	2018-02-05	2018-02-06	2018-02-06	H1N1
1909	Male	2	2018-02-05	2018-02-06	2018-02-06	H1N1
1910	Female	5	2018-02-05	2018-02-06	2018-02-06	Yamagata
1911	Male	7	2018-02-05	2018-02-06	2018-02-06	Yamagata
1912	Female	50	2018-02-05	2018-02-05	2018-02-06	H1N1
1913	Female	35	2018-02-05	2018-02-05	2018-02-06	H1N1
1914	Female	39	2018-02-05	2018-02-05	2018-02-06	H1N1
1915	Female	22	2018-02-05	2018-02-05	2018-02-06	H1N1
1916	Female	32	2018-02-05	2018-02-05	2018-02-06	H1N1
1917	Male	31	2018-01-31	2018-02-01	2018-02-02	Negative
1918	Female	17	2018-01-31	2018-02-01	2018-02-02	H1N1
1919	Male	69	2018-01-31	2018-02-01	2018-02-02	Negative
1920	Male	6	2018-01-30	2018-01-31	2018-02-02	H1N1
1921	Male	38	2018-01-30	2018-01-31	2018-02-02	H1N1
1922	Male	52	2018-01-30	2018-01-31	2018-02-02	Yamagata
1923	Female	6	2018-01-30	2018-01-31	2018-02-02	Negative
1924	Male	15	2018-01-30	2018-01-31	2018-02-02	H1N1
1925	Female	2	2018-01-30	2018-01-31	2018-02-01	Negative
1926	Female	3	2018-01-30	2018-01-31	2018-02-01	Yamagata
1927	Male	1	2018-01-30	2018-01-31	2018-02-01	Negative
1928	Female	2	2018-01-30	2018-01-31	2018-02-01	H1N1
1929	Male	1	2018-01-30	2018-01-31	2018-02-01	Negative
1930	Male	2	2018-01-30	2018-01-31	2018-02-01	H1N1
1931	Male	25	2018-01-30	2018-01-31	2018-02-01	H1N1
1932	Male	50	2018-01-29	2018-01-30	2018-01-31	H1N1
1933	Female	4	2018-01-29	2018-01-30	2018-01-31	Negative
1934	Male	39	2018-01-28	2018-01-30	2018-01-31	H1N1
1935	Female	57	2018-01-28	2018-01-30	2018-01-31	Negative
1936	Female	36	2018-01-28	2018-01-30	2018-01-31	H1N1
1937	Male	6	2018-01-28	2018-01-30	2018-01-31	Negative
1938	Male	9	2018-01-27	2018-01-29	2018-01-31	Negative
1939	Female	8	2018-01-27	2018-01-29	2018-01-31	H1N1
1940	Male	4	2018-01-27	2018-01-29	2018-01-31	H1N1
1941	Female	30	2018-01-27	2018-01-29	2018-01-31	H1N1
1942	Male	10	2018-01-27	2018-01-29	2018-01-31	Negative
1943	Female	63	2018-01-27	2018-01-29	2018-01-31	Yamagata
1944	Female	71	2018-01-27	2018-01-29	2018-01-31	H3N2
1945	Male	54	2018-01-27	2018-01-29	2018-01-31	H1N1
1946	Female	9	2018-01-27	2018-01-29	2018-01-31	H1N1
1947	Male	27	2018-01-27	2018-01-29	2018-01-31	H1N1
1948	Male	23	2018-01-29	2018-01-30	2018-01-30	Negative
1949	Male	1	2018-01-30	2018-01-30	2018-01-30	Negative
1950	Female	1	2018-01-30	2018-01-30	2018-01-30	Negative
1951	Male	4	2018-01-30	2018-01-30	2018-01-30	Negative
1952	Female	1	2018-01-30	2018-01-30	2018-01-30	H1N1
1953	Female	63	2018-01-29	2018-01-30	2018-01-30	H1N1
1954	Male	3	2018-01-30	2018-01-30	2018-01-30	H1N1
1955	Female	3	2018-01-30	2018-01-30	2018-01-30	H1N1
1956	Male	1	2018-01-30	2018-01-30	2018-01-30	H1N1
1957	Female	27	2018-01-29	2018-01-30	2018-01-30	H1N1
1958	Female	23	2018-01-29	2018-01-29	2018-01-30	H1N1
1959	Female	72	2018-01-29	2018-01-29	2018-01-30	Victoria
1960	Male	47	2018-01-28	2018-01-29	2018-01-30	H1N1
1961	Female	24	2018-01-24	2018-01-25	2018-01-26	Negative
1962	Female	11	2018-01-24	2018-01-25	2018-01-26	Yamagata
1963	Female	15	2018-01-23	2018-01-25	2018-01-26	Negative
1964	Male	8	2018-01-23	2018-01-25	2018-01-26	Negative
1965	Female	30	2018-01-23	2018-01-25	2018-01-26	Negative
1966	Male	39	2018-01-22	2018-01-24	2018-01-26	Negative
1967	Female	58	2018-01-22	2018-01-24	2018-01-26	H1N1
1968	Male	16	2018-01-22	2018-01-24	2018-01-26	Yamagata
1969	Male	10	2018-01-22	2018-01-24	2018-01-26	Negative
1970	Female	17	2018-01-22	2018-01-24	2018-01-26	H1N1
1971	Male	14	2018-01-24	2018-01-25	2018-01-25	H1N1
1972	Female	19	2018-01-24	2018-01-25	2018-01-25	Negative
1973	Male	28	2018-01-23	2018-01-24	2018-01-25	H1N1
1974	Female	18	2018-01-24	2018-01-24	2018-01-25	Negative
1975	Female	3	2018-01-23	2018-01-24	2018-01-25	H1N1
1976	Male	9	2018-01-23	2018-01-24	2018-01-25	Negative
1977	Female	2	2018-01-21	2018-01-23	2018-01-24	Negative
1978	Male	5	2018-01-22	2018-01-23	2018-01-24	H1N1
1979	Male	15	2018-01-21	2018-01-23	2018-01-24	Negative
1980	Female	12	2018-01-21	2018-01-23	2018-01-24	Negative
1981	Male	9	2018-01-21	2018-01-23	2018-01-24	H1N1
1982	Female	6	2018-01-21	2018-01-23	2018-01-24	H1N1
1983	Male	65	2018-01-21	2018-01-23	2018-01-24	Negative
1984	Male	8	2018-01-21	2018-01-23	2018-01-24	Negative
1985	Female	5	2018-01-21	2018-01-23	2018-01-24	Negative
1986	Female	14	2018-01-21	2018-01-23	2018-01-24	Victoria
1987	Female	8	2018-01-20	2018-01-22	2018-01-24	H1N1
1988	Male	18	2018-01-20	2018-01-22	2018-01-24	H1N1
1989	Female	19	2018-01-20	2018-01-22	2018-01-24	Negative
1990	Female	12	2018-01-20	2018-01-22	2018-01-24	Victoria
1991	Female	13	2018-01-20	2018-01-22	2018-01-24	Victoria
1992	Female	3	2018-01-20	2018-01-22	2018-01-24	Yamagata
1993	Male	16	2018-01-20	2018-01-22	2018-01-24	Negative
1994	Male	49	2018-01-20	2018-01-22	2018-01-24	Yamagata
1995	Male	49	2018-01-20	2018-01-22	2018-01-24	Yamagata
1996	Female	6	2018-01-20	2018-01-22	2018-01-24	Victoria
1997	Male	8	2018-01-20	2018-01-22	2018-01-24	H1N1
1998	Female	31	2018-01-22	2018-01-23	2018-01-23	Negative
1999	Female	19	2018-01-22	2018-01-23	2018-01-23	H1N1
[truncated: 9,687 more rows]
