# Supplementary material for: Analysis of data from two influenza surveillance hospitals in Zhejiang province, China, for the period 2018–2022
Source: PLoS One. 2024 Feb 28;19(2):e0299488. doi: 10.1371/journal.pone.0299488 (PMC10901301; doi:10.1371/journal.pone.0299488)
Supplement: S3 Table — (XLSX) [file pone.0299488.s003.xlsx]

## Sheet: Sheet1
	2018	2019	2020	2021	2022
Jan	6.63	5.16	10.63	1.36	2.62
Feb	4.69	5.79	6.33	1.56	2.02
Mar	2.48	4	2.22	1.39	2.13
Apr	2.46	4.08	2.03	1.61	1.96
May	2.41	4.04	2.44	2.07	1.93
Jun	2.69	4.39	1.48	2.5	2.47
Jul	2.67	2.79	1.14	2.29	3.85
Aug	2.58	2.61	1.02	1.93	3.32
Sep	2.96	2.72	0.97	1.85	2.46
Oct	2.52	2.77	1.41	1.82	2.15
Nov	2.53	2.48	1.03	2.04	2.91
Dec	3.52	4.88	1.34	2.48	3.96
