# Supplementary material for: Analysis of data from two influenza surveillance hospitals in Zhejiang province, China, for the period 2018–2022
Source: PLoS One. 2024 Feb 28;19(2):e0299488. doi: 10.1371/journal.pone.0299488 (PMC10901301; doi:10.1371/journal.pone.0299488)
Supplement: S4 Table — (XLSX) [file pone.0299488.s004.xlsx]

## Sheet: Sheet1
	A（H3N2）	A（H1N1）	B（Victoria）	B（Yamagata）	Positivity Rate (%)
2018	13	144	29	54	11.0701
2019	77	127	79	0	14.3801
2020	64	30	38	0	5.66281
2021	0	0	201	0	7.69525
2022	523	0	223	0	28.6153
