# Supplementary material for: Analysis of data from two influenza surveillance hospitals in Zhejiang province, China, for the period 2018–2022
Source: PLoS One. 2024 Feb 28;19(2):e0299488. doi: 10.1371/journal.pone.0299488 (PMC10901301; doi:10.1371/journal.pone.0299488)
Supplement: S5 Table — (XLSX) [file pone.0299488.s005.xlsx]

## Sheet: Sheet2
	Month	A（H1N1）	A（H3N2）	B（Victoria）	B（Yamagata）
2018	1	23.6735	2.44898	11.4286	7.7551
	2	45	1.875	0.625	14.375
	3	6.09756	0	0	7.31707
	4	0	0	0	0
	5	0	0	0	0
	6	0	0	0	0
	7	0	0	0	0
	8	0	0	0	0
	9	0	0	0	0
	10	0	0	0	0
	11	0	1.19048	0	0
	12	1.58103	0.395257	0	0
2019	1	24.0343	10.7296	0	0
	2	29.8246	12.8655	1.16959	0
	3	10.3659	12.1951	7.31707	0
	4	1.08696	3.26087	11.413	0
	5	0	0	12.9412	0
	6	0	0	2.39521	0
	7	0	0	1.0582	0
	8	0	0	1.26582	0
	9	0	0	2.99401	0
	10	0	0	1.99005	0
	11	0	0	2.63158	0
	12	0	0	0	0
2020	1	14.1463	30.7317	11.2195	0
	2	1.33333	3.33333	10.6667	0
	3	0	0	0	0
	4	0	0	0	0
	5	0	0	0	0
	6	0	0	0	0
	7	0	0	0	0
	8	0	0	0	0
	9	0	0	0	0
	10	0	0	0	0
	11	0	0	0	0
	12	0	0	0	0
2021	1	0	0	0	0
	2	0	0	0	0
	3	0	0	1.22449	0
	4	0	0	0	0
	5	0	0	0	0
	6	0	0	0	0
	7	0	0	1.46341	0
	8	0	0	0.429185	0
	9	0	0	8.21918	0
	10	0	0	15.5779	0
	11	0	0	18.6147	0
	12	0	0	44.9339	0
2022	1	0	0	45	0
	2	0	0	35.6808	0
	3	0	0	22.5941	0
	4	0	0	1.5	0
	5	0	0	0	0
	6	0	9.17874	0	0
	7	0	37	0	0
	8	0	48.9879	0	0
	9	0	30.0493	0	0
	10	0	29.717	0	0
	11	0	54.8936	0	0
	12	0	27.0531	0	0
