# Supplementary material for: Analysis of data from two influenza surveillance hospitals in Zhejiang province, China, for the period 2018–2022
Source: PLoS One. 2024 Feb 28;19(2):e0299488. doi: 10.1371/journal.pone.0299488 (PMC10901301; doi:10.1371/journal.pone.0299488)
Supplement: S6 Table — (XLSX) [file pone.0299488.s006.xlsx]

## Sheet: Sheet1
年份	月份	Week	Positivity Rate (%)	ILI(%)
2018	1	1	48	6.56
		2	34.6939	6.08
		3	29.6296	7.31
		4	50	7.12
		5	65.9091	5.94
	2	6	61.3636	5.17
		7	78.3784	6.02
		8	60	4.49
		9	51.2195	3.17
	3	10	21.9512	2.79
		11	10.2564	2.46
		12	7.69231	2.46
		13	5	2.21
	4	14	0	2.77
		15	0	2.21
		16	0	2.59
		17	0	2.28
	5	18	0	2.37
		19	0	2.2
		20	0	2.4
		21	0	2.68
	6	22	0	2.94
		23	0	2.51
		24	0	2.75
		25	0	2.57
		26	0	2.89
	7	27	0	2.45
		28	0	2.65
		29	0	2.59
		30	0	3.03
	8	31	0	2.34
		32	0	2.5
		33	0	2.41
		34	0	2.78
		35	0	2.89
	9	36	0	2.79
		37	0	3.2
		38	0	3.08
		39	0	2.8
	10	40	0	3.41
		41	0	2.54
		42	0	2.36
		43	0	2.71
		44	0	1.94
	11	45	0	2.41
		46	0	2.16
		47	1.66667	2.92
		48	3.39	2.62
	12	49	0	2.73
		50	0	3.34
		51	1.6129	4.1
		52	6.25	3.81
2019	1	1	11.3636	4.53
		2	25	4.95
		3	35.4167	5.74
		4	42.5926	5.42
		5	51.0204	4.97
	2	6	37.5	8.4
		7	55.2632	6.02
		8	51.1111	4.89
		9	31.9149	4.91
	3	10	42.8571	4.4
		11	32.5	3.81
		12	31.7073	3.85
		13	12.1951	3.93
	4	14	25.64	4.06
		15	23.08	4.06
		16	11.9	4.1
		17	10	4.09
	5	18	7.89	4.11
		19	9.3	4.11
		20	12.5	4.01
		21	17.5	3.93
	6	22	12.12	3.99
		23	4.44	6.9
		24	0	3.75
		25	2.33	3.6
		26	2.56	3.79
	7	27	2.5	2.87
		28	0	2.72
		29	2.5	2.63
		30	0	2.95
	8	31	0	3.06
		32	0	2.61
		33	0	2.68
		34	2.7027	2.28
		35	2.5	2.43
	9	36	3.33333	2.46
		37	5.12821	3.41
		38	0	2.65
		39	4.7619	2.45
	10	40	0	3.06
		41	0	2.27
		42	0	2.72
		43	4.25532	2.93
		44	4.65116	2.79
	11	45	2.5641	2.55
		46	5.40541	2.37
		47	0	2.14
		48	2.27273	2.89
	12	49	2.5	2.8
		50	9.7561	3.78
		51	28.9474	5.25
		52	29.1667	7.37
2020	1	1	67.2727	8.91
		2	53.4483	10.49
		3	54.5455	10
		4	53.4884	12.21
		5	62.5	14.36
	2	6	27.2727	10.16
		7	25	6.96
		8	9.375	4.6
		9	0	4.54
	3	10	0	2.66
		11	0	2.29
		12	0	1.93
		13	0	2.22
	4	14	0	2.13
		15	0	1.64
		16	0	2.15
		17	0	2.16
	5	18	0	2.18
		19	0	2.85
		20	0	2.24
		21	0	2.51
	6	22	0	2.64
		23	0	1.94
		24	0	0.93
		25	0	0.9
		26	0	0.8
	7	27	0	1.14
		28	0	1.06
		29	0	1.34
		30	0	1
	8	31	0	1.01
		32	0	1.16
		33	0	1.17
		34	0	0.89
		35	0	0.85
	9	36	0	1.03
		37	0	0.8
		38	0	0.83
		39	0	1.2
	10	40	0	1.35
		41	0	1.38
		42	0	1.55
		43	0	1.43
		44	0	1.36
	11	45	0	1.2
		46	0	1.12
		47	0	1.12
		48	0	0.62
	12	49	0	0.96
		50	0	1.18
		51	0	1.65
		52	0	1.55
		53	0	1.25
2021	1	1	0	1.33
		2	0	1.47
		3	0	1.24
		4	0	1.43
	2	5	0	1.29
		6	0	2.04
		7	0	1.82
		8	0	1.32
	3	9	2	1.26
		10	0	1.46
		11	4	1.34
		12	0	1.49
	4	13	0	1.32
		14	0	1.29
		15	0	1.61
		16	0	2.07
	5	17	0	1.67
		18	0	1.92
		19	0	2.1
		20	0	2.09
	6	21	0	2.18
		22	0	2.38
		23	0	2.49
		24	0	2.59
		25	0	2.81
	7	26	0	2.24
		27	4	2.35
		28	0	2.45
		29	0	2.45
	8	30	2	1.91
		31	0	2.26
		32	0	1.82
		33	2	1.9
		34	0	1.71
	9	35	0	1.46
		36	10	2.03
		37	8	1.82
		38	8	2.05
	10	39	9.61538	2.45
		40	18.75	1.54
		41	12	1.55
		42	12	1.88
		43	18	1.75
	11	44	14	1.89
		45	6	1.85
		46	30	1.94
		47	14	2.46
	12	48	38	2.48
		49	48	2.61
		50	46	2.47
		51	35	2.04
		52	54.1667	2.8
2022	1	1	34	3
		2	66	2.4
		3	38	2.25
		4	40	1.97
		5	50	4.62
	2	6	40	2
		7	26	1.66
		8	22	2.14
		9	38	2.22
	3	10	26	2.24
		11	30	1.96
		12	21.1538	2.01
		13	6	2.32
	4	14	0	2.39
		15	4	2.06
		16	2	1.79
		17	0	1.65
	5	18	0	2.31
		19	0	1.58
		20	0	2.05
		21	0	1.79
	6	22	0	2.49
		23	0	2.06
		24	8	2.28
		25	16	2.5
		26	14	3
	7	27	34	3.46
		28	32	3.97
		29	24	3.76
		30	56	4.2
	8	31	60	3.8
		32	58	4.22
		33	52	3.37
		34	46	2.45
		35	26	2.42
	9	36	34	2.49
		37	14	2.55
		38	48	2.38
		39	26	2.46
	10	40	44	1.8
		41	4	1.92
		42	32	1.98
		43	38	2.43
		44	48	2.51
	11	45	50	2.36
		46	50	2.82
		47	64	2.55
		48	58.8235	2.38
	12	49	50.9804	2.81
		50	52	4.81
		51	2.22222	5.55
		52	0	2.18
